# Supplementary material for: trans-Dichloridotetrakis­[1-(2-hydroxy­ethyl)-1H-tetrazole-κN 4]cobalt(II)
Source: Acta Crystallogr Sect E Struct Rep Online. 2009 Oct 23;65(Pt 11):m1397–8. doi: 10.1107/S1600536809042263 (PMC2971423; doi:10.1107/S1600536809042263)
Supplement: Supplementary file 1 [file e-65-m1397-sup1.cif]

##############################################################################
###                                                                        ###
###        Electronic paper (Acta Crystallographica Section E)             ###
###                                                                        ###
##############################################################################
#                                                                            #
# This CIF contains the data in a paper accepted for publication in Acta     #
# Crystallographica Section E. It conforms to the requirements of Notes      #
# for Authors for Section E, and has been peer reviewed under the auspices   #
# of the IUCr Commission on Journals.                                        #
#                                                                            #
# Full details of the Crystallographic Information File format               #
# are given in the paper "The Crystallographic Information File (CIF):       #
# a New Standard Archive File for Crystallography" by S. R. Hall, F. H.      #
# Allen and I. D. Brown [Acta Cryst. (1991), A47, 655-685].                  #
#                                                                            #
# The current version of the core CIF dictionary is obtainable from          #
# ftp://ftp.iucr.org/pub/cif_core.dic. The current version number is 2.4.    #
#                                                                            #
# Software is freely available for graphical display of the structure(s) in  #
# this CIF.  For information consult the CIF home page http://www.iucr.org/  #
# cif/home.html                                                              #
#                                                                            #
# This file may be used for bona fide research purposes within the           #
# scientific community so long as proper attribution is given to the journal # 
# article from which it was obtained.                                        #
#                                                                            #
##############################################################################
                                             
data_global
_audit_creation_method
;
 SHELXL-97 and manual editing of form.cif (version 2.0)
;
_journal_data_validation_number     ?
_journal_date_recd_electronic     2009-10-12
_journal_date_accepted     2009-10-14
_journal_name_full     'Acta Crystallographica, Section E'
_journal_year     2009
_journal_volume     65
_journal_issue     11
_journal_page_first     m1397
_journal_page_last     m1398
_journal_paper_category     QM
_journal_coeditor_code     DN2499
_publ_contact_author_name     'Dr. Ludmila Ivashkevich'
_publ_contact_author_address
;
Research Institute for Physico-Chemical Problems,
Belarusian State University
Leningradskaya str., 14
Minsk 220030
Belarus
;
_publ_contact_author_email     'iva@bsu.by'
_publ_contact_author_fax     '(+375) (17) 226 46 96'
_publ_contact_author_phone     '(+375) (17) 209 51 95'
_publ_section_title
;\
<i>trans</i>-Dichloridotetrakis[1-(2-hydroxyethyl)-1<i>H</i>-tetrazole-\
\k<i>N</i>^4^]cobalt(II)
;
_publ_section_title_footnote     .
loop_
    _publ_author_name
    _publ_author_footnote
    _publ_author_address
    'Lyakhov, Alexander S.'
; ?
;
;
Research Institute for Physico-Chemical Problems,
Belarusian State University
Leningradskaya Str. 14,
Minsk 220030,
Belarus
;
    'Mosalkova, Anastasiya P.'
; ?
;
;
Research Institute for Physico-Chemical Problems,
Belarusian State University
Leningradskaya Str. 14,
Minsk 220030,
Belarus
;
    'Degtyarik, Mikhail M.'
; ?
;
;
Research Institute for Physico-Chemical Problems,
Belarusian State University
Leningradskaya Str. 14,
Minsk 220030,
Belarus
;
    'Ivashkevich, Ludmila S.'
; ?
;
;
Research Institute for Physico-Chemical Problems,
Belarusian State University
Leningradskaya Str. 14,
Minsk 220030,
Belarus
;
    'Gaponik, Pavel N.'
; ?
;
;
Research Institute for Physico-Chemical Problems,
Belarusian State University
Leningradskaya Str. 14,
Minsk 220030,
Belarus
;
_publ_section_synopsis     .
data_I
_audit_creation_method     SHELXL-97
_chemical_name_systematic
;
<i>trans</i>-Dichloridotetrakis[1-(2-hydroxyethyl)-1<i>H</i>-tetrazole-
\k<i>N</i>^4^]cobalt(II)
;
_chemical_name_common     ?
_chemical_formula_moiety     'C12 H24 Cl2 Co N16 O4'
_chemical_formula_sum     'C12 H24 Cl2 Co N16 O4'
_chemical_formula_iupac     '[Co Cl2 (C3 H6 N4 O)4]'
_chemical_formula_weight     586.30
_chemical_melting_point     383
_symmetry_cell_setting     'triclinic'
_symmetry_space_group_name_H-M     'P -1'
_symmetry_space_group_name_Hall     '-P 1'
loop_
    _symmetry_equiv_pos_as_xyz
    'x, y, z'
    '-x, -y, -z'
_cell_length_a     6.8971(19)
_cell_length_b     9.4602(17)
_cell_length_c     19.761(4)
_cell_angle_alpha     77.870(14)
_cell_angle_beta     86.721(19)
_cell_angle_gamma     69.481(17)
_cell_volume     1180.4(5)
_cell_formula_units_Z     2
_cell_measurement_reflns_used     25
_cell_measurement_theta_min     13.4
_cell_measurement_theta_max     19.5
_cell_measurement_temperature     294(2)
_exptl_crystal_description     'prism'
_exptl_crystal_colour     'pink'
_exptl_crystal_size_max     0.24
_exptl_crystal_size_mid     0.16
_exptl_crystal_size_min     0.15
_exptl_crystal_density_diffrn     1.650
_exptl_crystal_density_meas     ?
_exptl_crystal_density_method     'not measured'
_exptl_crystal_F_000     602
_exptl_absorpt_coefficient_mu     1.010
_exptl_absorpt_correction_type     psi-scan
_exptl_absorpt_process_details
;
(North <i>et al.</i>,  1968)
;
_exptl_absorpt_correction_T_min     0.7935
_exptl_absorpt_correction_T_max     0.8632
_exptl_special_details
;
;
_diffrn_ambient_temperature     294(2)
_diffrn_radiation_type     MoK\a
_diffrn_radiation_wavelength     0.71073
_diffrn_radiation_source     'fine-focus sealed tube'
_diffrn_radiation_monochromator     graphite
_diffrn_measurement_device_type     'Nicolet R3m four-circle diffractometer'
_diffrn_measurement_method     '\w/2\q'
_diffrn_detector_area_resol_mean     ?
_diffrn_reflns_number     5904
_diffrn_reflns_av_R_equivalents     0.0241
_diffrn_reflns_av_sigmaI/netI     0.0347
_diffrn_reflns_theta_min     1.05
_diffrn_reflns_theta_max     27.56
_diffrn_reflns_theta_full     27.56
_diffrn_measured_fraction_theta_max     1.000
_diffrn_measured_fraction_theta_full     1.000
_diffrn_reflns_limit_h_min     0
_diffrn_reflns_limit_h_max     8
_diffrn_reflns_limit_k_min     -11
_diffrn_reflns_limit_k_max     12
_diffrn_reflns_limit_l_min     -25
_diffrn_reflns_limit_l_max     25
_diffrn_standards_number     2
_diffrn_standards_interval_count     100
_diffrn_standards_interval_time     ?
_diffrn_standards_decay_%     0
_refine_special_details
;
Refinement of <i>F</i>^2^ against ALL reflections. The weighted <i>R</i>-factor
<i>wR</i> and goodness of fit <i>S</i> are based on <i>F</i>^2^, conventional
<i>R</i>-factors <i>R</i> are based on <i>F</i>, with <i>F</i> set to zero for
negative <i>F</i>^2^. The threshold expression of <i>F</i>^2^ >
\s(<i>F</i>^2^) is used only for calculating <i>R</i>-factors(gt) <i>etc</i>.
and is not relevant to the choice of reflections for refinement.
<i>R</i>-factors based on <i>F</i>^2^ are statistically about twice as large
as those based on <i>F</i>, and <i>R</i>- factors based on ALL data will be
even larger.
;
_reflns_number_total     5449
_reflns_number_gt     3747
_reflns_threshold_expression     I>2\s(I)
_refine_ls_structure_factor_coef     Fsqd
_refine_ls_matrix_type     full
_refine_ls_R_factor_all     0.0666
_refine_ls_R_factor_gt     0.0382
_refine_ls_wR_factor_gt     0.0838
_refine_ls_wR_factor_ref     0.0974
_refine_ls_goodness_of_fit_ref     1.040
_refine_ls_restrained_S_all     1.040
_refine_ls_number_reflns     5449
_refine_ls_number_parameters     323
_refine_ls_number_restraints     0
_refine_ls_hydrogen_treatment     constr
_refine_ls_weighting_scheme     calc
_refine_ls_weighting_details
         'calc w=1/[\s^2^(Fo^2^)+(0.0310P)^2^+0.9939P] where P=(Fo^2^+2Fc^2^)/3'
_atom_sites_solution_hydrogens     geom
_atom_sites_solution_primary     direct
_atom_sites_solution_secondary     difmap
_refine_ls_shift/su_max     0.000
_refine_ls_shift/su_mean     0.000
_refine_diff_density_max     0.577
_refine_diff_density_min     -0.320
_refine_ls_extinction_method     none
_refine_ls_extinction_coef     ?
loop_
    _atom_type_symbol
    _atom_type_description
    _atom_type_scat_dispersion_real
    _atom_type_scat_dispersion_imag
    _atom_type_scat_source
    'C' 'C' 0.0033 0.0016
                         'International Tables Vol C Tables 4.2.6.8 and 6.1.1.4'
    'H' 'H' 0.0000 0.0000
                         'International Tables Vol C Tables 4.2.6.8 and 6.1.1.4'
    'N' 'N' 0.0061 0.0033
                         'International Tables Vol C Tables 4.2.6.8 and 6.1.1.4'
    'O' 'O' 0.0106 0.0060
                         'International Tables Vol C Tables 4.2.6.8 and 6.1.1.4'
    'Cl' 'Cl' 0.1484 0.1585
                         'International Tables Vol C Tables 4.2.6.8 and 6.1.1.4'
    'Co' 'Co' 0.3494 0.9721
                         'International Tables Vol C Tables 4.2.6.8 and 6.1.1.4'
_computing_data_collection     'R3m Software (Nicolet, 1980)'
_computing_cell_refinement     'R3m Software (Nicolet, 1980)'
_computing_data_reduction     'OMNIBUS (Ga\/ldecka, 2002)'
_computing_structure_solution     'SIR2004 (Burla <i>et al.</i>,  2005)'
_computing_structure_refinement     'SHELXL97 (Sheldrick, 2008)'
_computing_molecular_graphics     'PLATON (Spek, 2009)'
_computing_publication_material
;
SHELXL97 (Sheldrick, 2008) and
PLATON (Spek, 2009)
;
loop_
    _atom_site_type_symbol
    _atom_site_label
    _atom_site_fract_x
    _atom_site_fract_y
    _atom_site_fract_z
    _atom_site_U_iso_or_equiv
    _atom_site_adp_type
    _atom_site_calc_flag
    _atom_site_refinement_flags
    _atom_site_occupancy
    _atom_site_disorder_assembly
    _atom_site_disorder_group
    Co Co1 0.0000 0.0000 0.5000 0.02622(12) Uani d S 1 . .
    Cl Cl1 -0.33214(10) 0.17425(8) 0.44772(3) 0.03638(16) Uani d . 1 . .
    N N11 0.1924(3) 0.3322(2) 0.56697(11) 0.0329(5) Uani d . 1 . .
    N N12 -0.0116(4) 0.3971(3) 0.57773(15) 0.0471(6) Uani d . 1 . .
    N N13 -0.1006(4) 0.3080(3) 0.56183(14) 0.0450(6) Uani d . 1 . .
    N N14 0.0441(3) 0.1851(2) 0.54069(11) 0.0326(5) Uani d . 1 . .
    C C15 0.2219(4) 0.2040(3) 0.54426(14) 0.0342(6) Uani d . 1 . .
    H H15 0.3491 0.1380 0.5327 0.041 Uiso calc R 1 . .
    C C16 0.3466(4) 0.3983(3) 0.58033(15) 0.0389(6) Uani d . 1 . .
    H H16A 0.2933 0.5089 0.5631 0.047 Uiso calc R 1 . .
    H H16B 0.4718 0.3556 0.5555 0.047 Uiso calc R 1 . .
    C C17 0.3979(5) 0.3655(3) 0.65626(16) 0.0445(7) Uani d . 1 . .
    H H17A 0.4320 0.2561 0.6750 0.053 Uiso calc R 1 . .
    H H17B 0.5183 0.3923 0.6624 0.053 Uiso calc R 1 . .
    O O1 0.2309(4) 0.4496(2) 0.69294(12) 0.0564(6) Uani d . 1 . .
    H H1 0.1933 0.3896 0.7222 0.085 Uiso calc R 1 . .
    N N21 0.2420(3) 0.1961(3) 0.31580(11) 0.0320(5) Uani d . 1 . .
    N N22 0.3564(4) 0.0462(3) 0.32073(13) 0.0455(6) Uani d . 1 . .
    N N23 0.2998(4) -0.0278(3) 0.37622(13) 0.0417(6) Uani d . 1 . .
    N N24 0.1491(3) 0.0717(2) 0.40773(11) 0.0312(5) Uani d . 1 . .
    C C25 0.1170(4) 0.2095(3) 0.36908(14) 0.0369(6) Uani d . 1 . .
    H H25 0.0219 0.3013 0.3778 0.044 Uiso calc R 1 . .
    C C26 0.2763(5) 0.3161(3) 0.26103(14) 0.0417(7) Uani d . 1 . .
    H H26A 0.1492 0.4045 0.2521 0.050 Uiso calc R 1 . .
    H H26B 0.3132 0.2770 0.2187 0.050 Uiso calc R 1 . .
    C C27 0.4452(5) 0.3655(3) 0.28125(16) 0.0458(7) Uani d . 1 . .
    H H27A 0.4527 0.4530 0.2468 0.055 Uiso calc R 1 . .
    H H27B 0.4124 0.3981 0.3252 0.055 Uiso calc R 1 . .
    O O2 0.6405(3) 0.2449(3) 0.28720(11) 0.0480(5) Uani d . 1 . .
    H H2 0.6670 0.2039 0.3281 0.072 Uiso calc R 1 . .
    Co Co2 0.5000 0.0000 0.0000 0.02837(12) Uani d S 1 . .
    Cl Cl2 0.84297(10) -0.16973(8) 0.04419(4) 0.03764(16) Uani d . 1 . .
    N N31 0.1868(4) -0.1224(3) 0.18430(12) 0.0368(5) Uani d . 1 . .
    N N32 0.3021(4) -0.2628(3) 0.17307(14) 0.0507(7) Uani d . 1 . .
    N N33 0.4073(4) -0.2413(3) 0.11812(14) 0.0472(7) Uani d . 1 . .
    N N34 0.3617(3) -0.0878(2) 0.09318(11) 0.0334(5) Uani d . 1 . .
    C C35 0.2248(4) -0.0173(3) 0.13501(14) 0.0337(6) Uani d . 1 . .
    H H35 0.1646 0.0889 0.1308 0.040 Uiso calc R 1 . .
    C C36 0.0403(5) -0.1038(4) 0.24140(15) 0.0464(7) Uani d . 1 . .
    H H36A 0.0348 -0.0141 0.2589 0.056 Uiso calc R 1 . .
    H H36B 0.0895 -0.1933 0.2787 0.056 Uiso calc R 1 . .
    C C37 -0.1743(5) -0.0850(4) 0.21924(17) 0.0511(8) Uani d . 1 . .
    H H37A -0.2701 -0.0556 0.2559 0.061 Uiso calc R 1 . .
    H H37B -0.2174 -0.0028 0.1786 0.061 Uiso calc R 1 . .
    O O3 -0.1834(5) -0.2206(3) 0.20404(12) 0.0682(7) Uani d . 1 . .
    H H3 -0.1787 -0.2147 0.1620 0.102 Uiso calc R 1 . .
    N N41 0.3421(3) -0.3452(2) -0.06627(11) 0.0318(5) Uani d . 1 . .
    N N42 0.5298(4) -0.3745(3) -0.09471(13) 0.0443(6) Uani d . 1 . .
    N N43 0.6031(4) -0.2741(3) -0.08241(13) 0.0406(6) Uani d . 1 . .
    N N44 0.4653(3) -0.1786(2) -0.04598(11) 0.0326(5) Uani d . 1 . .
    C C45 0.3046(4) -0.2248(3) -0.03711(14) 0.0346(6) Uani d . 1 . .
    H H45 0.1844 -0.1801 -0.0141 0.041 Uiso calc R 1 . .
    C C46 0.2061(5) -0.4333(3) -0.07074(14) 0.0377(6) Uani d . 1 . .
    H H46A 0.0768 -0.3897 -0.0481 0.045 Uiso calc R 1 . .
    H H46B 0.2717 -0.5391 -0.0466 0.045 Uiso calc R 1 . .
    C C47 0.1617(5) -0.4311(3) -0.14470(14) 0.0386(6) Uani d . 1 . .
    H H47A 0.2876 -0.4887 -0.1655 0.046 Uiso calc R 1 . .
    H H47B 0.0607 -0.4807 -0.1459 0.046 Uiso calc R 1 . .
    O O4 0.0844(3) -0.2775(2) -0.18342(11) 0.0432(5) Uani d . 1 . .
    H H4 0.1605 -0.2673 -0.2161 0.065 Uiso calc R 1 . .
loop_
    _atom_site_aniso_label
    _atom_site_aniso_U_11
    _atom_site_aniso_U_22
    _atom_site_aniso_U_33
    _atom_site_aniso_U_12
    _atom_site_aniso_U_13
    _atom_site_aniso_U_23
    Co1 0.0253(2) 0.0280(2) 0.0256(2) -0.0109(2) 0.00245(19) -0.00379(19)
    Cl1 0.0302(3) 0.0385(4) 0.0346(3) -0.0074(3) -0.0020(3) -0.0023(3)
    N11 0.0332(12) 0.0315(11) 0.0356(12) -0.0121(10) 0.0050(9) -0.0098(9)
    N12 0.0347(13) 0.0423(14) 0.0682(18) -0.0114(11) 0.0058(12) -0.0246(13)
    N13 0.0314(13) 0.0444(14) 0.0629(17) -0.0121(11) 0.0078(12) -0.0223(13)
    N14 0.0310(12) 0.0320(12) 0.0363(12) -0.0118(9) 0.0034(9) -0.0093(9)
    C15 0.0302(14) 0.0343(14) 0.0410(15) -0.0115(11) 0.0062(11) -0.0147(12)
    C16 0.0406(16) 0.0359(15) 0.0484(17) -0.0213(13) 0.0058(13) -0.0136(13)
    C17 0.0465(18) 0.0400(16) 0.0512(18) -0.0150(14) -0.0017(14) -0.0178(14)
    O1 0.0714(16) 0.0409(12) 0.0480(13) -0.0071(11) 0.0100(11) -0.0142(10)
    N21 0.0338(12) 0.0337(12) 0.0284(11) -0.0146(10) 0.0032(9) -0.0016(9)
    N22 0.0558(16) 0.0366(13) 0.0438(14) -0.0174(12) 0.0207(12) -0.0105(11)
    N23 0.0475(14) 0.0316(12) 0.0446(14) -0.0139(11) 0.0174(11) -0.0092(10)
    N24 0.0310(11) 0.0307(11) 0.0305(11) -0.0102(9) 0.0078(9) -0.0057(9)
    C25 0.0343(14) 0.0309(14) 0.0384(15) -0.0074(11) 0.0066(12) -0.0005(11)
    C26 0.0446(17) 0.0445(16) 0.0321(14) -0.0195(13) 0.0014(12) 0.0074(12)
    C27 0.057(2) 0.0396(16) 0.0419(17) -0.0244(15) 0.0012(14) 0.0018(13)
    O2 0.0466(12) 0.0555(13) 0.0414(12) -0.0228(11) 0.0020(10) 0.0001(10)
    Co2 0.0272(3) 0.0275(3) 0.0326(3) -0.0113(2) 0.0062(2) -0.0092(2)
    Cl2 0.0288(3) 0.0396(4) 0.0415(4) -0.0086(3) 0.0040(3) -0.0082(3)
    N31 0.0374(13) 0.0353(12) 0.0340(12) -0.0121(10) 0.0061(10) -0.0018(10)
    N32 0.0539(16) 0.0317(13) 0.0546(16) -0.0084(12) 0.0135(13) 0.0024(11)
    N33 0.0461(15) 0.0292(12) 0.0563(16) -0.0068(11) 0.0165(12) -0.0026(11)
    N34 0.0327(12) 0.0285(11) 0.0373(12) -0.0105(9) 0.0061(9) -0.0044(9)
    C35 0.0362(14) 0.0294(13) 0.0345(14) -0.0120(11) 0.0069(11) -0.0054(11)
    C36 0.0562(19) 0.0509(18) 0.0338(15) -0.0231(15) 0.0149(14) -0.0082(13)
    C37 0.0527(19) 0.057(2) 0.0509(19) -0.0274(16) 0.0196(15) -0.0163(16)
    O3 0.106(2) 0.0774(17) 0.0483(14) -0.0632(17) 0.0223(15) -0.0207(13)
    N41 0.0370(12) 0.0334(12) 0.0285(11) -0.0157(10) 0.0021(9) -0.0080(9)
    N42 0.0465(15) 0.0453(14) 0.0502(15) -0.0205(12) 0.0122(12) -0.0242(12)
    N43 0.0400(13) 0.0427(13) 0.0458(14) -0.0188(11) 0.0124(11) -0.0189(11)
    N44 0.0311(12) 0.0354(12) 0.0348(12) -0.0129(10) 0.0043(9) -0.0130(10)
    C45 0.0324(14) 0.0365(14) 0.0391(15) -0.0133(12) 0.0056(11) -0.0162(12)
    C46 0.0491(17) 0.0352(14) 0.0354(14) -0.0233(13) 0.0021(12) -0.0066(11)
    C47 0.0484(17) 0.0319(14) 0.0384(15) -0.0169(13) -0.0031(13) -0.0070(12)
    O4 0.0442(12) 0.0343(10) 0.0431(12) -0.0087(9) 0.0006(9) 0.0006(9)
_geom_special_details
;
All e.s.d.'s (except the e.s.d. in the dihedral angle between two l.s. planes)
are estimated using the full covariance matrix. The cell e.s.d.'s are taken
into account individually in the estimation of e.s.d.'s in distances, angles
and torsion angles; correlations between e.s.d.'s in cell parameters are only
used when they are defined by crystal symmetry. An approximate (isotropic)
treatment of cell e.s.d.'s is used for estimating e.s.d.'s involving l.s.
planes.
;
loop_
    _geom_bond_atom_site_label_1
    _geom_bond_atom_site_label_2
    _geom_bond_site_symmetry_2
    _geom_bond_distance
    _geom_bond_publ_flag
    Co1 N24 . 2.144(2) Yes
    Co1 N24 2_556 2.144(2) ?
    Co1 N14 2_556 2.191(2) ?
    Co1 N14 . 2.191(2) Yes
    Co1 Cl1 2_556 2.4372(10) ?
    Co1 Cl1 . 2.4372(10) Yes
    N11 C15 . 1.326(3) ?
    N11 N12 . 1.348(3) ?
    N11 C16 . 1.469(3) ?
    N12 N13 . 1.297(3) ?
    N13 N14 . 1.366(3) ?
    N14 C15 . 1.308(3) ?
    C15 H15 . 0.9300 ?
    C16 C17 . 1.504(4) ?
    C16 H16A . 0.9700 ?
    C16 H16B . 0.9700 ?
    C17 O1 . 1.410(3) ?
    C17 H17A . 0.9700 ?
    C17 H17B . 0.9700 ?
    O1 H1 . 0.8200 ?
    N21 C25 . 1.320(3) ?
    N21 N22 . 1.346(3) ?
    N21 C26 . 1.469(3) ?
    N22 N23 . 1.290(3) ?
    N23 N24 . 1.356(3) ?
    N24 C25 . 1.316(3) ?
    C25 H25 . 0.9300 ?
    C26 C27 . 1.500(4) ?
    C26 H26A . 0.9700 ?
    C26 H26B . 0.9700 ?
    C27 O2 . 1.419(4) ?
    C27 H27A . 0.9700 ?
    C27 H27B . 0.9700 ?
    O2 H2 . 0.8200 ?
    Co2 N44 2_655 2.165(2) ?
    Co2 N44 . 2.165(2) Yes
    Co2 N34 2_655 2.168(2) ?
    Co2 N34 . 2.168(2) Yes
    Co2 Cl2 2_655 2.4333(10) ?
    Co2 Cl2 . 2.4333(10) yes
    N31 C35 . 1.325(3) ?
    N31 N32 . 1.345(3) ?
    N31 C36 . 1.467(3) ?
    N32 N33 . 1.292(3) ?
    N33 N34 . 1.359(3) ?
    N34 C35 . 1.312(3) ?
    C35 H35 . 0.9300 ?
    C36 C37 . 1.507(4) ?
    C36 H36A . 0.9700 ?
    C36 H36B . 0.9700 ?
    C37 O3 . 1.400(4) ?
    C37 H37A . 0.9700 ?
    C37 H37B . 0.9700 ?
    O3 H3 . 0.8200 ?
    N41 C45 . 1.322(3) ?
    N41 N42 . 1.342(3) ?
    N41 C46 . 1.474(3) ?
    N42 N43 . 1.290(3) ?
    N43 N44 . 1.353(3) ?
    N44 C45 . 1.318(3) ?
    C45 H45 . 0.9300 ?
    C46 C47 . 1.505(4) ?
    C46 H46A . 0.9700 ?
    C46 H46B . 0.9700 ?
    C47 O4 . 1.421(3) ?
    C47 H47A . 0.9700 ?
    C47 H47B . 0.9700 ?
    O4 H4 . 0.8200 ?
loop_
    _geom_angle_atom_site_label_1
    _geom_angle_atom_site_label_2
    _geom_angle_atom_site_label_3
    _geom_angle_site_symmetry_1
    _geom_angle_site_symmetry_3
    _geom_angle
    _geom_angle_publ_flag
    N24 Co1 N24 . 2_556 180.00(10) ?
    N24 Co1 N14 . 2_556 92.41(8) ?
    N24 Co1 N14 2_556 2_556 87.59(8) ?
    N24 Co1 N14 . . 87.59(8) ?
    N24 Co1 N14 2_556 . 92.41(8) ?
    N14 Co1 N14 2_556 . 180.0 ?
    N24 Co1 Cl1 . 2_556 91.04(6) ?
    N24 Co1 Cl1 2_556 2_556 88.96(6) ?
    N14 Co1 Cl1 2_556 2_556 91.03(6) ?
    N14 Co1 Cl1 . 2_556 88.97(6) ?
    N24 Co1 Cl1 . . 88.96(6) ?
    N24 Co1 Cl1 2_556 . 91.04(6) ?
    N14 Co1 Cl1 2_556 . 88.97(6) ?
    N14 Co1 Cl1 . . 91.03(6) ?
    Cl1 Co1 Cl1 2_556 . 180.00(2) ?
    C15 N11 N12 . . 108.2(2) ?
    C15 N11 C16 . . 128.7(2) ?
    N12 N11 C16 . . 123.1(2) ?
    N13 N12 N11 . . 106.7(2) ?
    N12 N13 N14 . . 109.9(2) ?
    C15 N14 N13 . . 105.9(2) ?
    C15 N14 Co1 . . 124.65(18) ?
    N13 N14 Co1 . . 129.21(17) ?
    N14 C15 N11 . . 109.3(2) ?
    N14 C15 H15 . . 125.4 ?
    N11 C15 H15 . . 125.4 ?
    N11 C16 C17 . . 111.7(2) ?
    N11 C16 H16A . . 109.3 ?
    C17 C16 H16A . . 109.3 ?
    N11 C16 H16B . . 109.3 ?
    C17 C16 H16B . . 109.3 ?
    H16A C16 H16B . . 107.9 ?
    O1 C17 C16 . . 111.5(3) ?
    O1 C17 H17A . . 109.3 ?
    C16 C17 H17A . . 109.3 ?
    O1 C17 H17B . . 109.3 ?
    C16 C17 H17B . . 109.3 ?
    H17A C17 H17B . . 108.0 ?
    C17 O1 H1 . . 109.5 ?
    C25 N21 N22 . . 108.5(2) ?
    C25 N21 C26 . . 129.8(2) ?
    N22 N21 C26 . . 121.5(2) ?
    N23 N22 N21 . . 106.7(2) ?
    N22 N23 N24 . . 110.2(2) ?
    C25 N24 N23 . . 105.9(2) ?
    C25 N24 Co1 . . 130.62(18) ?
    N23 N24 Co1 . . 123.40(16) ?
    N24 C25 N21 . . 108.8(2) ?
    N24 C25 H25 . . 125.6 ?
    N21 C25 H25 . . 125.6 ?
    N21 C26 C27 . . 111.3(2) ?
    N21 C26 H26A . . 109.4 ?
    C27 C26 H26A . . 109.4 ?
    N21 C26 H26B . . 109.4 ?
    C27 C26 H26B . . 109.4 ?
    H26A C26 H26B . . 108.0 ?
    O2 C27 C26 . . 111.9(3) ?
    O2 C27 H27A . . 109.2 ?
    C26 C27 H27A . . 109.2 ?
    O2 C27 H27B . . 109.2 ?
    C26 C27 H27B . . 109.2 ?
    H27A C27 H27B . . 107.9 ?
    C27 O2 H2 . . 109.5 ?
    N44 Co2 N44 2_655 . 180.0000(10)
                                   ?
    N44 Co2 N34 2_655 2_655 88.52(8) ?
    N44 Co2 N34 . 2_655 91.48(8) ?
    N44 Co2 N34 2_655 . 91.48(8) ?
    N44 Co2 N34 . . 88.52(8) ?
    N34 Co2 N34 2_655 . 180.00(8) ?
    N44 Co2 Cl2 2_655 2_655 90.56(6) ?
    N44 Co2 Cl2 . 2_655 89.45(6) ?
    N34 Co2 Cl2 2_655 2_655 90.42(6) ?
    N34 Co2 Cl2 . 2_655 89.58(6) ?
    N44 Co2 Cl2 2_655 . 89.45(6) ?
    N44 Co2 Cl2 . . 90.55(6) ?
    N34 Co2 Cl2 2_655 . 89.58(6) ?
    N34 Co2 Cl2 . . 90.42(6) ?
    Cl2 Co2 Cl2 2_655 . 180.0 ?
    C35 N31 N32 . . 108.4(2) ?
    C35 N31 C36 . . 130.1(2) ?
    N32 N31 C36 . . 121.4(2) ?
    N33 N32 N31 . . 106.8(2) ?
    N32 N33 N34 . . 109.9(2) ?
    C35 N34 N33 . . 106.3(2) ?
    C35 N34 Co2 . . 131.63(18) ?
    N33 N34 Co2 . . 122.09(17) ?
    N34 C35 N31 . . 108.7(2) ?
    N34 C35 H35 . . 125.7 ?
    N31 C35 H35 . . 125.7 ?
    N31 C36 C37 . . 112.1(3) ?
    N31 C36 H36A . . 109.2 ?
    C37 C36 H36A . . 109.2 ?
    N31 C36 H36B . . 109.2 ?
    C37 C36 H36B . . 109.2 ?
    H36A C36 H36B . . 107.9 ?
    O3 C37 C36 . . 112.0(3) ?
    O3 C37 H37A . . 109.2 ?
    C36 C37 H37A . . 109.2 ?
    O3 C37 H37B . . 109.2 ?
    C36 C37 H37B . . 109.2 ?
    H37A C37 H37B . . 107.9 ?
    C37 O3 H3 . . 109.5 ?
    C45 N41 N42 . . 108.1(2) ?
    C45 N41 C46 . . 128.3(2) ?
    N42 N41 C46 . . 123.6(2) ?
    N43 N42 N41 . . 107.2(2) ?
    N42 N43 N44 . . 109.9(2) ?
    C45 N44 N43 . . 106.0(2) ?
    C45 N44 Co2 . . 124.45(17) ?
    N43 N44 Co2 . . 129.29(17) ?
    N44 C45 N41 . . 108.9(2) ?
    N44 C45 H45 . . 125.6 ?
    N41 C45 H45 . . 125.6 ?
    N41 C46 C47 . . 111.7(2) ?
    N41 C46 H46A . . 109.3 ?
    C47 C46 H46A . . 109.3 ?
    N41 C46 H46B . . 109.3 ?
    C47 C46 H46B . . 109.3 ?
    H46A C46 H46B . . 108.0 ?
    O4 C47 C46 . . 110.8(2) ?
    O4 C47 H47A . . 109.5 ?
    C46 C47 H47A . . 109.5 ?
    O4 C47 H47B . . 109.5 ?
    C46 C47 H47B . . 109.5 ?
    H47A C47 H47B . . 108.1 ?
    C47 O4 H4 . . 109.5 ?
loop_
    _geom_torsion_atom_site_label_1
    _geom_torsion_atom_site_label_2
    _geom_torsion_atom_site_label_3
    _geom_torsion_atom_site_label_4
    _geom_torsion_site_symmetry_1
    _geom_torsion_site_symmetry_2
    _geom_torsion_site_symmetry_3
    _geom_torsion_site_symmetry_4
    _geom_torsion
    _geom_torsion_publ_flag
    C15 N11 N12 N13 . . . . 0.2(3) ?
    C16 N11 N12 N13 . . . . -179.0(2) ?
    N11 N12 N13 N14 . . . . 0.0(3) ?
    N12 N13 N14 C15 . . . . -0.2(3) ?
    N12 N13 N14 Co1 . . . . -175.40(19) ?
    N24 Co1 N14 C15 . . . . -53.8(2) ?
    N24 Co1 N14 C15 2_556 . . . 126.2(2) ?
    Cl1 Co1 N14 C15 2_556 . . . 37.3(2) ?
    Cl1 Co1 N14 C15 . . . . -142.7(2) ?
    N24 Co1 N14 N13 . . . . 120.6(2) ?
    N24 Co1 N14 N13 2_556 . . . -59.4(2) ?
    Cl1 Co1 N14 N13 2_556 . . . -148.4(2) ?
    Cl1 Co1 N14 N13 . . . . 31.6(2) ?
    N13 N14 C15 N11 . . . . 0.4(3) ?
    Co1 N14 C15 N11 . . . . 175.83(16) ?
    N12 N11 C15 N14 . . . . -0.4(3) ?
    C16 N11 C15 N14 . . . . 178.8(2) ?
    C15 N11 C16 C17 . . . . -101.2(3) ?
    N12 N11 C16 C17 . . . . 77.8(3) ?
    N11 C16 C17 O1 . . . . -70.2(3) ?
    C25 N21 N22 N23 . . . . -0.1(3) ?
    C26 N21 N22 N23 . . . . 175.4(3) ?
    N21 N22 N23 N24 . . . . 0.2(3) ?
    N22 N23 N24 C25 . . . . -0.2(3) ?
    N22 N23 N24 Co1 . . . . 177.84(19) ?
    N14 Co1 N24 C25 2_556 . . . 131.3(3) ?
    N14 Co1 N24 C25 . . . . -48.7(3) ?
    Cl1 Co1 N24 C25 2_556 . . . -137.6(3) ?
    Cl1 Co1 N24 C25 . . . . 42.4(3) ?
    N14 Co1 N24 N23 2_556 . . . -46.2(2) ?
    N14 Co1 N24 N23 . . . . 133.8(2) ?
    Cl1 Co1 N24 N23 2_556 . . . 44.8(2) ?
    Cl1 Co1 N24 N23 . . . . -135.2(2) ?
    N23 N24 C25 N21 . . . . 0.2(3) ?
    Co1 N24 C25 N21 . . . . -177.68(18) ?
    N22 N21 C25 N24 . . . . -0.1(3) ?
    C26 N21 C25 N24 . . . . -175.1(3) ?
    C25 N21 C26 C27 . . . . 89.6(4) ?
    N22 N21 C26 C27 . . . . -84.9(3) ?
    N21 C26 C27 O2 . . . . 65.8(3) ?
    C35 N31 N32 N33 . . . . 0.2(3) ?
    C36 N31 N32 N33 . . . . 177.3(3) ?
    N31 N32 N33 N34 . . . . -0.1(4) ?
    N32 N33 N34 C35 . . . . -0.1(3) ?
    N32 N33 N34 Co2 . . . . -178.8(2) ?
    N44 Co2 N34 C35 2_655 . . . 41.8(3) ?
    N44 Co2 N34 C35 . . . . -138.2(3) ?
    Cl2 Co2 N34 C35 2_655 . . . -48.7(3) ?
    Cl2 Co2 N34 C35 . . . . 131.3(3) ?
    N44 Co2 N34 N33 2_655 . . . -139.8(2) ?
    N44 Co2 N34 N33 . . . . 40.2(2) ?
    Cl2 Co2 N34 N33 2_655 . . . 129.6(2) ?
    Cl2 Co2 N34 N33 . . . . -50.4(2) ?
    N33 N34 C35 N31 . . . . 0.2(3) ?
    Co2 N34 C35 N31 . . . . 178.73(19) ?
    N32 N31 C35 N34 . . . . -0.2(3) ?
    C36 N31 C35 N34 . . . . -177.0(3) ?
    C35 N31 C36 C37 . . . . 84.0(4) ?
    N32 N31 C36 C37 . . . . -92.4(3) ?
    N31 C36 C37 O3 . . . . 68.6(3) ?
    C45 N41 N42 N43 . . . . 0.3(3) ?
    C46 N41 N42 N43 . . . . 178.5(2) ?
    N41 N42 N43 N44 . . . . 0.0(3) ?
    N42 N43 N44 C45 . . . . -0.4(3) ?
    N42 N43 N44 Co2 . . . . 173.47(19) ?
    N34 Co2 N44 C45 2_655 . . . -141.5(2) ?
    N34 Co2 N44 C45 . . . . 38.5(2) ?
    Cl2 Co2 N44 C45 2_655 . . . -51.1(2) ?
    Cl2 Co2 N44 C45 . . . . 128.9(2) ?
    N34 Co2 N44 N43 2_655 . . . 45.6(2) ?
    N34 Co2 N44 N43 . . . . -134.4(2) ?
    Cl2 Co2 N44 N43 2_655 . . . 136.0(2) ?
    Cl2 Co2 N44 N43 . . . . -44.0(2) ?
    N43 N44 C45 N41 . . . . 0.6(3) ?
    Co2 N44 C45 N41 . . . . -173.65(17) ?
    N42 N41 C45 N44 . . . . -0.6(3) ?
    C46 N41 C45 N44 . . . . -178.6(2) ?
    C45 N41 C46 C47 . . . . 120.9(3) ?
    N42 N41 C46 C47 . . . . -56.9(3) ?
    N41 C46 C47 O4 . . . . -53.2(3) ?
loop_
    _geom_hbond_atom_site_label_D
    _geom_hbond_atom_site_label_H
    _geom_hbond_atom_site_label_A
    _geom_hbond_site_symmetry_A
    _geom_hbond_distance_DH
    _geom_hbond_distance_HA
    _geom_hbond_distance_DA
    _geom_hbond_angle_DHA
    O1 H1 O3 2_556 0.82 1.94 2.741(3) 165.
    O2 H2 Cl1 1_655 0.82 2.32 3.104(2) 160.
    O3 H3 Cl2 1_455 0.82 2.28 3.098(3) 173.
    O4 H4 O2 2_655 0.82 1.94 2.757(3) 175.
    C15 H15 Cl1 1_655 0.93 2.76 3.482(3) 135.
    C25 H25 O1 2_566 0.93 2.56 3.303(4) 137.
    C35 H35 O4 2 0.93 2.38 3.156(3) 141.
    C45 H45 Cl2 1_455 0.93 2.54 3.405(3) 155.
