# Supplementary material for: trans-Dichloridotetrakis­[1-(2-hydroxy­ethyl)-1H-tetrazole-κN 4]cobalt(II)
Source: Acta Crystallogr Sect E Struct Rep Online. 2009 Oct 23;65(Pt 11):m1397–8. doi: 10.1107/S1600536809042263 (PMC2971423; doi:10.1107/S1600536809042263)
Supplement: Supplementary file 2 [file e-65-m1397-Isup2.hkl]

# 
# h,k,l, Fc-squared, Fo-squared, sigma(Fo-squared) and status flag 
# 
data_I
_shelx_title '   sj06h in P -1 21 Jan 2009' 
_shelx_refln_list_code          4 
_shelx_F_calc_maximum      184.31 
_exptl_crystal_F_000       602.00 
_reflns_d_resolution_high  0.7680 
 
loop_ 
 _symmetry_equiv_pos_as_xyz 
 'x, y, z' 
 '-x, -y, -z' 
 
_cell_length_a     6.8971 
_cell_length_b     9.4602 
_cell_length_c    19.7610 
_cell_angle_alpha  77.870 
_cell_angle_beta   86.721 
_cell_angle_gamma  69.481 
 
_shelx_F_squared_multiplier     1.000 
 
loop_ 
 _refln_index_h 
 _refln_index_k 
 _refln_index_l 
 _refln_F_squared_calc 
 _refln_F_squared_meas 
 _refln_F_squared_sigma 
 _refln_observed_status 
   1   0   0       20.02        9.99      1.31 o 
   2   0   0      958.00     1059.99     18.50 o 
   3   0   0        1.36        7.93      4.41 o 
   4   0   0       10.15       14.65      4.99 o 
   5   0   0       49.76       45.75      6.82 o 
   6   0   0     1614.93     1542.01     34.13 o 
   7   0   0        6.27        4.34      7.37 o 
   8   0   0       34.75       42.32      9.99 o 
  -8   1   0      314.63      342.66     19.25 o 
  -7   1   0       19.50       22.97      8.52 o 
  -6   1   0      724.10      715.96     20.20 o 
  -5   1   0       16.31       16.05      6.20 o 
  -4   1   0      888.07      926.23     20.00 o 
  -3   1   0      140.44      148.44      7.21 o 
  -2   1   0     4832.29     4843.65     79.98 o 
  -1   1   0      709.76      681.89     11.62 o 
   0   1   0     6874.26     6808.80    116.08 o 
   1   1   0       21.87       17.95      1.40 o 
   2   1   0     2350.69     2526.42     41.70 o 
   3   1   0      408.21      393.82     10.08 o 
   4   1   0     4452.88     4277.07     71.89 o 
   5   1   0       88.76      107.42      7.90 o 
   6   1   0      770.94      789.83     19.64 o 
   7   1   0       40.16       43.60      8.45 o 
   8   1   0       15.23       18.93      8.88 o 
  -7   2   0       18.03       15.89      8.71 o 
  -6   2   0      122.41      158.72     11.52 o 
  -5   2   0        1.40        0.65      5.94 o 
  -4   2   0     1153.24     1119.96     24.60 o 
  -3   2   0       26.42       34.78      5.61 o 
  -2   2   0    11131.87    11021.28    139.89 o 
  -1   2   0       10.98        9.27      1.70 o 
   0   2   0     2604.62     2772.44     33.80 o 
   1   2   0      274.70      269.60      5.65 o 
   2   2   0     2825.38     2976.66     47.31 o 
   3   2   0       41.50       43.17      4.73 o 
   4   2   0     3572.52     3464.53     57.20 o 
   5   2   0      406.56      390.85     12.56 o 
   6   2   0      393.07      370.88     13.93 o 
   7   2   0       27.10       29.66      7.86 o 
   8   2   0        9.79       13.05      7.64 o 
  -7   3   0        0.58       -1.44      8.65 o 
  -6   3   0       58.32       52.57      9.63 o 
  -5   3   0       15.31        9.92      6.43 o 
  -4   3   0      948.52      908.38     21.37 o 
  -3   3   0      523.98      555.61     14.29 o 
  -2   3   0      771.70      726.14     16.22 o 
  -1   3   0       52.88       64.41      5.06 o 
   0   3   0      298.56      313.31      6.59 o 
   1   3   0     1729.59     1818.36     29.63 o 
   2   3   0    10492.18    10194.18    116.92 o 
   3   3   0        2.26        5.84      4.34 o 
   4   3   0      533.99      472.95     12.56 o 
   5   3   0       34.43       30.12      6.23 o 
   6   3   0      193.45      177.64     10.54 o 
   7   3   0        9.53       17.75      7.44 o 
   8   3   0      310.71      329.02     16.84 o 
  -6   4   0        9.36        7.90      7.54 o 
  -5   4   0       96.46      114.76     10.57 o 
  -4   4   0      411.63      400.64     14.42 o 
  -3   4   0       73.29       75.05      7.34 o 
  -2   4   0      271.80      278.31     10.31 o 
  -1   4   0       92.63      114.89      6.79 o 
   0   4   0      988.58     1011.08     14.93 o 
   1   4   0       60.63       74.40      5.35 o 
   2   4   0     2772.87     2593.28     48.62 o 
   3   4   0      284.93      282.13      9.23 o 
   4   4   0     1146.90     1231.72     24.47 o 
   5   4   0        0.45        0.72      5.29 o 
   6   4   0       11.59       18.70      6.56 o 
   7   4   0      119.08      130.23     10.70 o 
   8   4   0      257.94      274.49     15.63 o 
  -6   5   0      252.49      254.91     16.05 o 
  -5   5   0        4.13       19.42      7.70 o 
  -4   5   0      721.57      717.49     20.10 o 
  -3   5   0        3.70        1.86      5.65 o 
  -2   5   0       84.29       79.62      7.54 o 
  -1   5   0      339.48      368.31     11.55 o 
   0   5   0     4907.30     4968.05    118.94 o 
   1   5   0        2.27        6.62      4.54 o 
   2   5   0      935.53      931.09     20.20 o 
   3   5   0       19.06       19.28      5.35 o 
   4   5   0      873.03      886.00     19.84 o 
   5   5   0       76.45       82.69      7.70 o 
   6   5   0      751.27      765.65     20.36 o 
   7   5   0        0.22        4.99      6.79 o 
   8   5   0      391.35      420.94     18.70 o 
  -5   6   0       14.60       13.48      8.65 o 
  -4   6   0       70.71       55.02      9.14 o 
  -3   6   0       23.17        8.42      6.92 o 
  -2   6   0      762.85      774.07     19.61 o 
  -1   6   0      132.43      162.96      9.56 o 
   0   6   0     1055.02     1030.05     16.24 o 
   1   6   0      253.88      278.41     10.34 o 
   2   6   0       60.02       70.22      6.79 o 
   3   6   0      460.21      459.18     13.18 o 
   4   6   0     1968.50     1922.94     37.36 o 
   5   6   0      150.67      141.16      9.76 o 
   6   6   0      346.62      343.08     14.46 o 
   7   6   0        1.16       10.77      7.41 o 
   8   6   0       89.64      114.53     11.85 o 
  -5   7   0        0.20       -8.88      8.88 o 
  -4   7   0       20.82       21.50      8.16 o 
  -3   7   0        7.82        7.34      7.31 o 
  -2   7   0      750.89      760.73     20.59 o 
  -1   7   0      344.20      326.34     13.41 o 
   0   7   0      259.06      251.43      8.16 o 
   1   7   0        0.63        9.59      5.65 o 
   2   7   0        1.57        9.50      5.51 o 
   3   7   0        3.35       -5.51      5.51 o 
   4   7   0      853.88      831.50     20.88 o 
   5   7   0       15.22        9.82      6.33 o 
   6   7   0       20.97       27.21      7.08 o 
   7   7   0       10.88       16.02      8.22 o 
   8   7   0       17.58       19.55      8.91 o 
  -4   8   0       82.15       78.09     12.40 o 
  -3   8   0       84.53       72.31     10.31 o 
  -2   8   0      273.48      274.04     14.46 o 
  -1   8   0      265.49      268.39     13.61 o 
   0   8   0        1.89        2.74      4.62 o 
   1   8   0       20.83       20.13      6.79 o 
   2   8   0     2138.71     2124.54     40.79 o 
   3   8   0        1.12        2.41      6.07 o 
   4   8   0      273.96      254.72     12.50 o 
   5   8   0      208.81      212.30     12.40 o 
   6   8   0       12.03       11.52      7.37 o 
   7   8   0        2.27       10.41      7.93 o 
   8   8   0       22.00       16.48      9.01 o 
  -3   9   0        1.35        6.59      9.50 o 
  -2   9   0        1.17        1.83      8.42 o 
  -1   9   0       21.47       31.13      8.42 o 
   0   9   0       29.10       35.72      5.83 o 
   1   9   0      170.05      167.33     11.32 o 
   2   9   0      136.91      168.31     11.19 o 
   3   9   0      330.21      316.42     14.23 o 
   4   9   0      741.15      730.74     20.69 o 
   5   9   0       54.65       52.57      8.65 o 
   6   9   0       46.99       50.84      9.53 o 
   7   9   0       25.35       22.32      9.10 o 
  -2  10   0       12.45       11.81     10.08 o 
  -1  10   0        1.04       15.96      9.04 o 
   0  10   0      110.64      110.70      8.32 o 
   1  10   0      190.06      167.59     12.89 o 
   2  10   0      563.94      538.87     19.12 o 
   3  10   0        9.99       13.18      7.28 o 
   4  10   0       41.87       35.63      8.94 o 
   5  10   0        3.75        0.88      7.34 o 
   6  10   0       49.70       53.42     10.51 o 
   7  10   0        1.33       -8.84      8.84 o 
   0  11   0      348.17      369.25     14.15 o 
   1  11   0       17.24       14.19      8.65 o 
   2  11   0      474.48      458.37     19.94 o 
   3  11   0        4.91       23.59      8.78 o 
   4  11   0       34.35       35.60      9.95 o 
   5  11   0        0.35       -2.61      8.75 o 
   6  11   0       55.37       45.81     11.13 o 
   3  12   0        3.79       -4.05      9.89 o 
  -6 -11   1        3.45        5.06      9.76 o 
  -5 -11   1       96.96       95.54     11.68 o 
  -4 -11   1        6.11       18.31      8.78 o 
  -3 -11   1      363.27      358.97     18.04 o 
  -2 -11   1        8.06        1.66      8.45 o 
  -1 -11   1      113.06      125.24     12.95 o 
   0 -11   1        1.35        4.35      8.14 o 
  -7 -10   1       24.06       37.40     10.74 o 
  -6 -10   1       17.56       16.51      9.14 o 
  -5 -10   1      369.00      381.36     17.69 o 
  -4 -10   1       37.74       23.82      8.45 o 
  -3 -10   1      271.00      303.57     15.40 o 
  -2 -10   1        9.63       21.60      8.09 o 
  -1 -10   1        1.03       -1.99      7.41 o 
   0 -10   1       96.78       70.38      7.57 o 
   1 -10   1      537.68      550.68     21.76 o 
  -7  -9   1      429.09      428.15     19.48 o 
  -6  -9   1       46.86       36.02      8.84 o 
  -5  -9   1      242.94      250.77     13.67 o 
  -4  -9   1        7.20       11.75      7.18 o 
  -3  -9   1      137.48      124.59     10.44 o 
  -2  -9   1       28.84       24.64      7.60 o 
  -1  -9   1      464.07      451.61     16.84 o 
   0  -9   1        4.53       14.44      5.27 o 
   1  -9   1      280.72      276.71     15.37 o 
   2  -9   1       15.30       18.60      8.84 o 
   3  -9   1        2.99       -0.65      8.61 o 
  -8  -8   1       40.24       46.99     10.74 o 
  -7  -8   1      242.60      224.79     15.01 o 
  -6  -8   1        2.09        9.43      7.34 o 
  -5  -8   1        1.66        2.48      6.59 o 
  -4  -8   1      190.51      191.61     11.49 o 
  -3  -8   1      235.71      232.89     11.62 o 
  -2  -8   1       29.98       34.72      7.15 o 
  -1  -8   1      940.99      925.12     22.42 o 
   0  -8   1      195.70      186.92      8.12 o 
   1  -8   1       22.76       25.52      7.51 o 
   2  -8   1       16.30       15.96      7.99 o 
   3  -8   1        1.70        6.17      8.09 o 
   4  -8   1        2.44       -1.99      9.07 o 
  -8  -7   1        0.20       -7.31      8.55 o 
  -7  -7   1      154.61      165.67     12.82 o 
  -6  -7   1      161.10      178.59     11.71 o 
  -5  -7   1      162.08      174.41     11.00 o 
  -4  -7   1      149.61      134.15      9.40 o 
  -3  -7   1     1716.19     1667.44     34.62 o 
  -2  -7   1       46.95       53.12      7.05 o 
  -1  -7   1      922.73      901.46     21.80 o 
   0  -7   1      310.84      346.29      9.36 o 
   1  -7   1        4.73       14.26      6.46 o 
   2  -7   1       19.40        9.17      7.08 o 
   3  -7   1      108.27       99.33     10.25 o 
   4  -7   1        7.25       11.81      8.52 o 
  -8  -6   1        7.16        4.27      8.78 o 
  -7  -6   1      306.74      291.20     14.55 o 
  -6  -6   1       97.54       97.50      9.53 o 
  -5  -6   1      211.57      208.61     10.83 o 
  -4  -6   1        0.01       -1.40      5.42 o 
  -3  -6   1     2568.95     2481.39     46.21 o 
  -2  -6   1      128.16      138.81      8.39 o 
  -1  -6   1      301.12      271.46     10.51 o 
   0  -6   1       29.14       29.87      4.34 o 
   1  -6   1      453.88      505.03     14.88 o 
   2  -6   1        4.78        3.43      6.20 o 
   3  -6   1     1050.74     1002.88     24.77 o 
   4  -6   1        3.63       15.73      7.31 o 
   5  -6   1      188.06      160.06     13.57 o 
  -8  -5   1        0.77       -5.94      6.82 o 
  -7  -5   1       87.69       86.70      9.79 o 
  -6  -5   1       65.47       49.11      7.99 o 
  -5  -5   1      427.14      401.13     13.61 o 
  -4  -5   1      382.22      374.47     12.01 o 
  -3  -5   1     6026.31     5876.38     98.58 o 
  -2  -5   1      633.12      674.87     15.53 o 
  -1  -5   1        1.58        3.59      4.83 o 
   0  -5   1      175.25      182.49      6.06 o 
   1  -5   1      431.76      438.98     13.15 o 
   2  -5   1       33.48       25.06      6.43 o 
   3  -5   1     2366.03     2228.40     43.99 o 
   4  -5   1       56.95       32.73      7.99 o 
   5  -5   1       17.08       26.69      8.26 o 
   6  -5   1       24.28       25.58      9.66 o 
  -8  -4   1       19.89       32.60      8.81 o 
  -7  -4   1       26.56       30.54      7.64 o 
  -6  -4   1       80.52       84.38      8.58 o 
  -5  -4   1     2842.41     2763.09     50.74 o 
  -4  -4   1       30.31       30.05      5.61 o 
  -3  -4   1      473.94      393.99     10.87 o 
  -2  -4   1      356.74      402.67     10.93 o 
  -1  -4   1      316.39      317.89      9.43 o 
   0  -4   1       74.08       80.02      4.18 o 
   1  -4   1     2493.60     2517.09     43.30 o 
   2  -4   1      492.83      493.94     13.51 o 
   3  -4   1       41.17       33.81      6.17 o 
   4  -4   1        4.68        3.85      6.00 o 
   5  -4   1      169.76      171.80     11.85 o 
   6  -4   1        3.89       -0.46      7.37 o 
  -8  -3   1       14.31        3.23      7.77 o 
  -7  -3   1      332.72      371.05     15.56 o 
  -6  -3   1        1.52        5.91      5.65 o 
  -5  -3   1     3092.85     3073.74     56.55 o 
  -4  -3   1        0.65       -0.20      4.50 o 
  -3  -3   1      145.32      136.72      6.82 o 
  -2  -3   1      181.32      167.49      5.68 o 
  -1  -3   1      436.25      423.81      8.78 o 
   0  -3   1     1685.96     1722.27     21.46 o 
   1  -3   1    11490.81    11493.88    137.12 o 
   2  -3   1      212.81      232.79      8.78 o 
   3  -3   1       15.85       12.66      5.35 o 
   4  -3   1       51.64       45.39      7.02 o 
   5  -3   1      104.62      113.95      9.95 o 
   6  -3   1        6.41       -7.37      7.37 o 
   7  -3   1      318.18      321.25     17.49 o 
  -8  -2   1        0.39        6.07      7.83 o 
  -7  -2   1      983.24     1046.70     25.45 o 
  -6  -2   1        1.32        6.98      6.04 o 
  -5  -2   1      139.69      120.25      8.29 o 
  -4  -2   1      155.59      155.23      7.99 o 
  -3  -2   1      256.49      282.29      8.84 o 
  -2  -2   1       80.69       85.66      3.62 o 
  -1  -2   1     3873.56     3993.94     58.28 o 
   0  -2   1     1774.34     1853.08     44.39 o 
   1  -2   1       45.30       53.45      3.00 o 
   2  -2   1      151.28      166.48      7.21 o 
   3  -2   1     1158.30     1206.37     24.83 o 
   4  -2   1        0.61        0.82      5.06 o 
   5  -2   1     1108.85     1055.35     23.76 o 
   6  -2   1       60.90       60.86      8.94 o 
   7  -2   1      310.71      292.83     16.41 o 
  -8  -1   1        0.30        2.77      8.42 o 
  -7  -1   1      417.55      459.41     17.46 o 
  -6  -1   1      127.36      116.82      9.30 o 
  -5  -1   1      116.94      124.91      8.55 o 
  -4  -1   1        7.27       16.38      5.16 o 
  -3  -1   1     2434.54     2271.54     39.81 o 
  -2  -1   1      174.11      185.21      4.89 o 
  -1  -1   1      107.69       92.18      2.64 o 
   0  -1   1       96.53       93.79      6.31 o 
   1  -1   1    18938.14    17138.12    119.43 o 
   2  -1   1      210.78      209.88      6.00 o 
   3  -1   1      408.79      370.69     10.28 o 
   4  -1   1        2.61       -4.99      4.99 o 
   5  -1   1     1461.66     1387.80     28.68 o 
   6  -1   1      273.74      288.36     13.61 o 
   7  -1   1       37.98       12.89      8.75 o 
   8  -1   1       45.60       51.17     11.23 o 
  -8   0   1        3.13        1.89      8.75 o 
  -7   0   1      116.98      112.67     10.96 o 
  -6   0   1       24.32       37.00      7.34 o 
  -5   0   1        2.01        2.32      5.51 o 
  -4   0   1        3.49        2.94      4.76 o 
  -3   0   1     6056.61     5657.99    101.19 o 
  -2   0   1      560.07      551.24     10.74 o 
  -1   0   1     8192.58     7892.65     66.40 o 
   0   0   1        5.80      159.85      3.63 o 
   1   0   1     5325.75     5227.16     54.85 o 
   2   0   1      592.84      672.85     12.43 o 
   3   0   1     7191.55     7249.20    115.32 o 
   4   0   1      111.74      114.67      7.37 o 
   5   0   1      868.02      876.96     20.72 o 
   6   0   1       42.39       38.73      7.70 o 
   7   0   1        0.72        0.55      7.02 o 
   8   0   1        6.72        0.72      8.78 o 
  -8   1   1        1.74       -4.73      8.88 o 
  -7   1   1       30.86       20.30      8.22 o 
  -6   1   1        9.27       -4.21      6.36 o 
  -5   1   1      361.24      363.84     13.22 o 
  -4   1   1       81.83      108.37      7.51 o 
  -3   1   1     3968.18     3865.96     72.34 o 
  -2   1   1       74.40       76.29      3.75 o 
  -1   1   1      271.15      343.34      6.49 o 
   0   1   1       38.36       38.00     10.10 o 
   1   1   1     1342.81     1401.40     22.91 o 
   2   1   1       93.19      101.68      3.69 o 
   3   1   1     4441.54     4197.42     67.55 o 
   4   1   1        1.29        3.72      4.54 o 
   5   1   1      654.04      627.40     15.60 o 
   6   1   1        1.85        0.07      5.87 o 
   7   1   1       98.75       97.44     10.28 o 
   8   1   1        4.70       -0.91      7.99 o 
  -7   2   1       46.89       41.57      9.63 o 
  -6   2   1        6.34        9.72      6.79 o 
  -5   2   1     1954.48     1870.57     39.06 o 
  -4   2   1      170.00      177.64      9.30 o 
  -3   2   1     1636.65     1774.38     35.01 o 
  -2   2   1       78.02       86.05      5.68 o 
  -1   2   1     1090.90     1188.19     21.47 o 
   0   2   1      471.59      439.29      9.10 o 
   1   2   1     3323.08     3524.11     52.96 o 
   2   2   1       23.90       22.32      2.19 o 
   3   2   1     3398.85     3324.18     60.01 o 
   4   2   1        3.01        6.59      4.80 o 
   5   2   1      403.31      442.64     13.38 o 
   6   2   1       54.14       48.85      7.47 o 
   7   2   1     1644.85     1693.16     36.48 o 
   8   2   1        2.94        6.13      7.54 o 
  -7   3   1      302.54      314.33     17.20 o 
  -6   3   1      156.41      167.79     12.33 o 
  -5   3   1       84.58       74.92      8.58 o 
  -4   3   1      175.63      170.63      9.56 o 
  -3   3   1       89.85       81.61      7.02 o 
  -2   3   1      201.60      224.50      8.55 o 
  -1   3   1     1305.80     1240.50     24.05 o 
   0   3   1      370.39      392.27      5.79 o 
   1   3   1     3331.64     3345.39     51.79 o 
   2   3   1        0.35        5.06      2.02 o 
   3   3   1     2275.62     2491.25     43.24 o 
   4   3   1        5.36        4.57      4.67 o 
   5   3   1     2400.43     2360.20     45.85 o 
   6   3   1       63.90       59.19      7.60 o 
   7   3   1     1688.27     1666.01     34.62 o 
   8   3   1        0.12       -4.05      7.24 o 
  -6   4   1        4.65        9.76      7.73 o 
  -5   4   1        8.48       26.30      7.54 o 
  -4   4   1        0.69       -3.36      5.78 o 
  -3   4   1      156.07      147.36      8.88 o 
  -2   4   1       59.87       61.18      6.36 o 
  -1   4   1     2666.53     2543.65     46.27 o 
   0   4   1       98.68      119.29      4.54 o 
   1   4   1     1120.60     1068.27     21.41 o 
   2   4   1       71.94       73.78      5.68 o 
   3   4   1       22.16       22.97      4.83 o 
   4   4   1        0.13        6.00      4.89 o 
   5   4   1     2305.97     2203.38     42.22 o 
   6   4   1        1.51        7.73      5.78 o 
   7   4   1        9.99       18.11      7.11 o 
   8   4   1        5.05        8.09      7.80 o 
  -6   5   1        0.00       -7.02      8.03 o 
  -5   5   1        0.58       -1.27      7.47 o 
  -4   5   1       69.68       74.30      8.94 o 
  -3   5   1     1709.01     1596.34     35.11 o 
  -2   5   1       60.76       53.97      6.95 o 
  -1   5   1     4358.93     4266.83     75.57 o 
   0   5   1      153.49      168.73      5.73 o 
   1   5   1       22.42       24.47      5.12 o 
   2   5   1        3.10        3.43      4.60 o 
   3   5   1     5041.86     5229.90     92.18 o 
   4   5   1      500.26      508.49     13.54 o 
   5   5   1     3297.03     3235.79     61.57 o 
   6   5   1       40.46       29.40      6.89 o 
   7   5   1       34.05       27.90      7.86 o 
   8   5   1        0.22       20.52      8.06 o 
  -5   6   1       15.09       20.98      9.10 o 
  -4   6   1        0.32       -1.99      6.85 o 
  -3   6   1     1592.47     1592.43     34.88 o 
  -2   6   1      243.48      239.02     11.49 o 
  -1   6   1      217.26      239.94     10.64 o 
   0   6   1      349.07      388.56     17.88 o 
   1   6   1       68.47       49.73      6.49 o 
   2   6   1       11.10       13.44      5.45 o 
   3   6   1      769.95      725.42     16.87 o 
   4   6   1       16.68       23.23      5.97 o 
   5   6   1      315.82      290.06     12.40 o 
   6   6   1       28.60       20.62      7.08 o 
   7   6   1       42.14       38.41      8.32 o 
   8   6   1       42.42       72.21     10.38 o 
  -5   7   1      211.68      258.24     17.10 o 
  -4   7   1       24.95       26.95      8.35 o 
  -3   7   1     1119.94     1146.62     27.77 o 
  -2   7   1      142.05      140.90     10.77 o 
  -1   7   1       41.54       44.08      7.41 o 
   0   7   1        4.17       -0.40      5.94 o 
   1   7   1      436.58      380.09     13.12 o 
   2   7   1       59.46       45.85      6.59 o 
   3   7   1     2256.67     2232.16     43.69 o 
   4   7   1      152.21      134.47      9.23 o 
   5   7   1      220.68      202.54     11.26 o 
   6   7   1       18.96       16.87      7.15 o 
   7   7   1      241.36      246.95     14.46 o 
   8   7   1        9.50        2.90      8.26 o 
  -4   8   1        2.63        5.48      9.30 o 
  -3   8   1       26.33       24.80      8.26 o 
  -2   8   1       19.45       10.51      7.60 o 
  -1   8   1       29.70       37.07      7.47 o 
   0   8   1       65.74       73.67     11.31 o 
   1   8   1     2023.34     2027.43     40.79 o 
   2   8   1       44.29       38.64      7.28 o 
   3   8   1       51.45       51.62      7.51 o 
   4   8   1      195.90      189.10     10.96 o 
   5   8   1      430.35      435.66     16.12 o 
   6   8   1        4.19        7.57      6.82 o 
   7   8   1      604.78      643.45     22.16 o 
   8   8   1        7.67       11.62      8.91 o 
  -3   9   1       20.26       18.18      9.56 o 
  -2   9   1        6.75        7.18      7.99 o 
  -1   9   1      231.95      249.56     13.97 o 
   0   9   1       60.24       56.64      6.35 o 
   1   9   1      360.60      363.57     15.30 o 
   2   9   1      374.81      383.35     15.37 o 
   3   9   1        4.64        5.06      6.72 o 
   4   9   1        0.15       -0.16      6.59 o 
   5   9   1      494.12      506.56     18.47 o 
   6   9   1        5.94       17.75      8.22 o 
   7   9   1      145.00      152.68     13.41 o 
  -2  10   1        8.41       15.96      9.76 o 
  -1  10   1      381.66      431.02     19.38 o 
   0  10   1        7.61        5.56      5.56 o 
   1  10   1       98.60       96.36     10.93 o 
   2  10   1        2.10        1.34      7.28 o 
   3  10   1      336.71      359.59     16.02 o 
   4  10   1        5.52        6.72      7.86 o 
   5  10   1      471.36      487.38     19.42 o 
   6  10   1       11.59        1.44      8.09 o 
   7  10   1       19.54       17.85     10.18 o 
   0  11   1       33.58       33.56      7.30 o 
   1  11   1       15.54       -4.44      8.48 o 
   2  11   1       10.33       11.91      8.88 o 
   3  11   1      214.14      234.16     15.08 o 
   4  11   1        0.00        0.20      8.32 o 
   5  11   1       86.26       82.49     11.65 o 
   6  11   1       34.05       33.61     10.57 o 
   2  12   1        2.93        7.86      9.40 o 
   3  12   1       87.71       80.96     12.66 o 
   4  12   1       15.78        1.47      9.46 o 
  -5 -11   2       45.54       52.96     10.21 o 
  -4 -11   2       32.02       27.18      9.53 o 
  -3 -11   2       50.32       51.17     10.28 o 
  -2 -11   2       72.47       56.68     10.70 o 
  -1 -11   2        1.00       12.69      8.94 o 
   0 -11   2      197.41      241.57     12.12 o 
  -7 -10   2        7.48        8.13      9.95 o 
  -6 -10   2      368.65      399.99     18.57 o 
  -5 -10   2       82.79       83.73     10.96 o 
  -4 -10   2       76.74       72.21     10.05 o 
  -3 -10   2       30.07       31.13      8.71 o 
  -2 -10   2      111.30      134.44     11.88 o 
  -1 -10   2        0.63        5.32      8.03 o 
   0 -10   2      279.63      266.85     11.23 o 
   1 -10   2        4.74       -8.32      8.75 o 
  -7  -9   2        1.70       -2.06      7.93 o 
  -6  -9   2       72.07       50.61      9.37 o 
  -5  -9   2        5.25       -0.42      7.11 o 
  -4  -9   2       20.82       18.47      7.54 o 
  -3  -9   2      104.61      105.30     10.12 o 
  -2  -9   2      660.39      682.64     19.87 o 
  -1  -9   2       81.02       86.37      9.53 o 
   0  -9   2        8.78       13.55      8.99 o 
   1  -9   2        0.10        2.68      7.60 o 
   2  -9   2        0.63        5.38      9.07 o 
   3  -9   2        2.14        3.88      9.37 o 
  -8  -8   2      195.66      209.13     15.70 o 
  -7  -8   2        4.12       -7.31      7.31 o 
  -6  -8   2       10.50        4.37      6.95 o 
  -5  -8   2        0.01        2.77      6.43 o 
  -4  -8   2      192.25      183.81     11.32 o 
  -3  -8   2       53.18       46.01      7.60 o 
  -2  -8   2      664.38      698.89     18.40 o 
  -1  -8   2       22.59       13.80      6.82 o 
   0  -8   2        5.85        5.31      4.65 o 
   1  -8   2       10.69       14.72      7.41 o 
   2  -8   2      318.72      309.21     15.89 o 
   3  -8   2        0.37       12.50      8.22 o 
   4  -8   2      217.46      219.22     16.41 o 
  -8  -7   2        9.03       -0.52      8.35 o 
  -7  -7   2        0.00        1.34      7.15 o 
  -6  -7   2       71.09       82.00      9.27 o 
  -5  -7   2       32.47       44.61      7.54 o 
  -4  -7   2     1280.38     1169.82     26.69 o 
  -3  -7   2      251.46      226.95     10.87 o 
  -2  -7   2        3.74        6.10      5.65 o 
  -1  -7   2      141.10      127.26      8.94 o 
   0  -7   2      339.29      337.65      9.36 o 
   1  -7   2      203.90      189.72     11.29 o 
   2  -7   2     1124.81     1070.46     26.40 o 
   3  -7   2        1.51        2.77      6.98 o 
   4  -7   2        0.54        1.47      8.42 o 
  -8  -6   2        1.33       -7.77      7.77 o 
  -7  -6   2       64.16       67.09      9.59 o 
  -6  -6   2     1852.11     1819.99     39.03 o 
  -5  -6   2       21.53       22.58      6.72 o 
  -4  -6   2      376.49      354.70     12.63 o 
  -3  -6   2       13.48       15.14      5.68 o 
  -2  -6   2     1479.22     1502.04     30.05 o 
  -1  -6   2        4.64        2.12      5.29 o 
   0  -6   2     2282.78     2293.53     35.19 o 
   1  -6   2       41.05       43.82      6.85 o 
   2  -6   2      211.22      197.22     11.39 o 
   3  -6   2       18.57       30.84      7.54 o 
   4  -6   2       38.46       31.16      8.45 o 
   5  -6   2        0.11        8.35      8.58 o 
  -8  -5   2        9.18       31.85      8.88 o 
  -7  -5   2       62.25       63.60      8.91 o 
  -6  -5   2     1408.44     1398.79     30.09 o 
  -5  -5   2       49.23       45.23      6.89 o 
  -4  -5   2      845.52      852.26     19.87 o 
  -3  -5   2        1.49        8.19      4.89 o 
  -2  -5   2     1987.23     2000.41     37.17 o 
  -1  -5   2      328.93      340.63     10.44 o 
   0  -5   2     2839.31     2834.26     38.15 o 
   1  -5   2      511.02      547.03     14.72 o 
   2  -5   2       24.70       12.01      5.91 o 
   3  -5   2       13.40       12.40      5.87 o 
   4  -5   2      453.59      463.91     16.94 o 
   5  -5   2       19.64       17.42      8.06 o 
   6  -5   2      222.83      232.46     16.51 o 
  -8  -4   2      396.33      404.49     18.21 o 
  -7  -4   2        0.03       -6.40      6.40 o 
  -6  -4   2       82.08       81.25      8.39 o 
  -5  -4   2      133.52      139.43      8.88 o 
  -4  -4   2      230.90      249.01      9.89 o 
  -3  -4   2        9.81        4.41      4.73 o 
  -2  -4   2     1919.70     1778.23     34.26 o 
  -1  -4   2      118.28      110.46      6.27 o 
   0  -4   2      146.96      116.24      4.66 o 
   1  -4   2       65.91       88.56      6.66 o 
   2  -4   2      380.21      385.44     12.11 o 
   3  -4   2       58.61       58.61      7.08 o 
   4  -4   2      585.41      581.78     17.56 o 
   5  -4   2        2.62        1.83      6.62 o 
   6  -4   2       21.22       19.55      8.45 o 
  -8  -3   2      377.22      399.70     18.08 o 
  -7  -3   2       69.98       78.67      9.63 o 
  -6  -3   2      317.61      310.68     13.05 o 
  -5  -3   2      146.95      129.45      8.55 o 
  -4  -3   2      154.00      118.52      7.41 o 
  -3  -3   2        3.27       -4.08      4.08 o 
  -2  -3   2     1870.63     1757.47     32.66 o 
  -1  -3   2      329.72      316.72      7.37 o 
   0  -3   2      718.13      726.32     19.15 o 
   1  -3   2       76.22       81.90      5.84 o 
   2  -3   2      364.91      360.90     10.74 o 
   3  -3   2        7.52        0.36      5.19 o 
   4  -3   2     2995.85     2916.04     55.24 o 
   5  -3   2       11.18       15.79      6.82 o 
   6  -3   2        1.72        6.27      7.24 o 
   7  -3   2       14.34        3.75      8.94 o 
  -8  -2   2        0.95        7.77      8.39 o 
  -7  -2   2        0.83        1.76      6.82 o 
  -6  -2   2      144.01      122.56      9.33 o 
  -5  -2   2       78.37       78.74      7.34 o 
  -4  -2   2     3830.72     3707.70     67.25 o 
  -3  -2   2        0.03       -4.05      4.05 o 
  -2  -2   2     5897.35     5439.72     81.61 o 
  -1  -2   2     1004.19     1001.84     17.78 o 
   0  -2   2    12383.02    12278.09     77.11 o 
   1  -2   2      342.21      372.45      7.70 o 
   2  -2   2     2628.20     2712.22     51.30 o 
   3  -2   2      318.68      336.49     10.64 o 
   4  -2   2     1345.92     1316.24     28.29 o 
   5  -2   2       77.84       81.06      8.52 o 
   6  -2   2        3.66       -4.37      6.59 o 
   7  -2   2       25.47       21.99      9.37 o 
  -8  -1   2       14.01        1.53      8.03 o 
  -7  -1   2        0.00        8.39      7.11 o 
  -6  -1   2      114.75      129.45      9.66 o 
  -5  -1   2        0.50        1.60      5.22 o 
  -4  -1   2     3250.22     3214.22     56.13 o 
  -3  -1   2      525.56      537.40     12.79 o 
  -2  -1   2     2021.13     2076.44     34.33 o 
  -1  -1   2      113.68      113.16      3.10 o 
   0  -1   2     2288.92     2422.75     50.07 o 
   1  -1   2      275.37      245.12      5.32 o 
   2  -1   2    10324.55    10396.00    121.45 o 
   3  -1   2       39.94       44.28      5.38 o 
   4  -1   2      254.63      252.89     10.28 o 
   5  -1   2       79.23       82.92      7.99 o 
   6  -1   2       87.97       76.72      9.01 o 
   7  -1   2        0.75        5.16      7.44 o 
   8  -1   2      319.77      357.93     19.38 o 
  -8   0   2        1.31        6.40      8.32 o 
  -7   0   2        3.10        3.03      7.44 o 
  -6   0   2     2804.65     2785.77     55.70 o 
  -5   0   2        0.24        1.47      5.25 o 
  -4   0   2      192.01      180.68      8.48 o 
  -3   0   2        0.56       -4.05      4.05 o 
  -2   0   2      892.63      920.16     16.48 o 
  -1   0   2       65.52       62.88      2.25 o 
   0   0   2     5365.93     5373.06     30.77 o 
   1   0   2        7.89        5.16      1.01 o 
   2   0   2    18521.73    18478.21    148.83 o 
   3   0   2       88.10       88.20      5.97 o 
   4   0   2      233.57      234.65      9.40 o 
   5   0   2       57.89       49.14      6.98 o 
   6   0   2      394.89      393.40     15.24 o 
   7   0   2        0.44        7.44      7.51 o 
   8   0   2      135.17      152.78     13.35 o 
  -8   1   2      148.79      173.53     15.17 o 
  -7   1   2       73.90       90.91     10.61 o 
  -6   1   2     1657.42     1604.96     34.20 o 
  -5   1   2       58.25       64.22      7.54 o 
  -4   1   2       16.15       11.49      5.25 o 
  -3   1   2       80.17       78.64      6.07 o 
  -2   1   2     1920.68     1955.22     32.79 o 
  -1   1   2     1900.07     1917.79     32.30 o 
   0   1   2     3700.05     3905.85     74.40 o 
   1   1   2        1.70        0.36      0.85 o 
   2   1   2     2315.09     2386.76     36.16 o 
   3   1   2      468.76      462.12     11.19 o 
   4   1   2      220.61      182.11      8.42 o 
   5   1   2       19.07       19.42      5.91 o 
   6   1   2      154.79      164.79     10.51 o 
   7   1   2       72.35       74.59      9.37 o 
   8   1   2       33.97       36.91      9.72 o 
  -7   2   2       47.50       41.05      9.82 o 
  -6   2   2      293.89      277.04     13.93 o 
  -5   2   2      185.04      197.32     10.80 o 
  -4   2   2        7.76        8.03      5.29 o 
  -3   2   2        0.40       -3.20      4.57 o 
  -2   2   2     8418.06     8413.31    122.30 o 
  -1   2   2        6.90        4.80      1.57 o 
   0   2   2    22397.28    20120.64    401.18 o 
   1   2   2       65.80       81.64      2.94 o 
   2   2   2     5994.71     6496.86     86.80 o 
   3   2   2       61.01       52.50      5.32 o 
   4   2   2      481.58      414.09     11.68 o 
   5   2   2       15.92       10.47      5.68 o 
   6   2   2      878.36      903.32     21.83 o 
   7   2   2       10.37        8.39      7.15 o 
   8   2   2       91.85       80.47     11.36 o 
  -7   3   2       35.81       30.90      9.99 o 
  -6   3   2       29.78       42.52      8.61 o 
  -5   3   2       55.32       77.24      8.75 o 
  -4   3   2        2.03       -3.26      5.32 o 
  -3   3   2      255.34      268.65     10.31 o 
  -2   3   2     4646.62     4433.25     79.36 o 
  -1   3   2        7.36       17.88      3.92 o 
   0   3   2      708.16      731.55      9.86 o 
   1   3   2     1491.46     1655.92     28.49 o 
   2   3   2      205.66      183.26      5.58 o 
   3   3   2        0.43        7.15      4.37 o 
   4   3   2     3514.40     3439.86     58.28 o 
   5   3   2        3.23       16.28      5.55 o 
   6   3   2      193.28      177.51     10.57 o 
   7   3   2       52.11       36.61      8.16 o 
   8   3   2       68.40       49.47      9.53 o 
  -6   4   2       25.39       27.18      8.55 o 
  -5   4   2      240.08      251.52     13.48 o 
  -4   4   2     1010.58      941.83     22.94 o 
  -3   4   2      225.78      231.81     10.31 o 
  -2   4   2      561.99      574.24     14.94 o 
  -1   4   2        0.62        7.24      4.54 o 
   0   4   2        1.66        8.00      3.11 o 
   1   4   2        2.10       10.54      4.01 o 
   2   4   2     5403.15     5474.04     98.74 o 
   3   4   2        1.96       -0.07      4.47 o 
   4   4   2     3951.34     3838.71     70.16 o 
   5   4   2       13.28        4.14      5.38 o 
   6   4   2       35.41       21.08      6.53 o 
   7   4   2        6.72        1.37      6.75 o 
   8   4   2      208.24      194.45     13.90 o 
  -6   5   2      170.00      162.47     13.57 o 
  -5   5   2       10.40       20.07      8.22 o 
  -4   5   2     1111.29     1063.18     26.04 o 
  -3   5   2      295.53      313.45     12.66 o 
  -2   5   2       46.59       36.91      6.36 o 
  -1   5   2      275.78      306.18     10.61 o 
   0   5   2     4634.81     4695.04     60.62 o 
   1   5   2       51.55       64.58      5.94 o 
   2   5   2     7354.92     6968.22    122.82 o 
   3   5   2       29.73       24.47      5.55 o 
   4   5   2       20.55       23.82      5.78 o 
   5   5   2       26.28       18.11      6.07 o 
   6   5   2      989.04     1007.87     23.40 o 
   7   5   2        1.72       -6.27      6.69 o 
   8   5   2      537.65      582.66     21.63 o 
  -5   6   2        0.06       -2.32      8.13 o 
  -4   6   2        3.48        9.20      7.05 o 
  -3   6   2      305.75      305.92     13.90 o 
  -2   6   2      735.84      732.96     18.73 o 
  -1   6   2       15.18       18.86      5.71 o 
   0   6   2     4874.62     4999.51     60.84 o 
   1   6   2      807.18      897.91     20.20 o 
   2   6   2      283.99      308.92     10.77 o 
   3   6   2        8.20       10.64      5.32 o 
   4   6   2        1.31       10.21      5.35 o 
   5   6   2       19.67       15.89      6.13 o 
   6   6   2      545.00      543.57     17.42 o 
   7   6   2       24.74       20.56      7.73 o 
   8   6   2      103.30      130.52     11.98 o 
  -5   7   2        1.26       -7.54      8.58 o 
  -4   7   2        1.59       -2.87      7.11 o 
  -3   7   2        7.75       10.38      7.34 o 
  -2   7   2     1049.06     1067.10     25.29 o 
  -1   7   2       32.10       30.64      6.98 o 
   0   7   2      552.27      578.43     11.33 o 
   1   7   2       22.47       20.33      6.30 o 
   2   7   2       44.28       45.62      6.85 o 
   3   7   2       18.84       28.49      6.23 o 
   4   7   2      756.10      686.69     17.52 o 
   5   7   2       78.73       81.32      8.42 o 
   6   7   2      566.84      565.69     18.21 o 
   7   7   2        9.88        4.54      7.67 o 
   8   7   2       15.37       22.97      9.56 o 
  -4   8   2       30.14       20.23      9.95 o 
  -3   8   2       26.63       20.17      8.42 o 
  -2   8   2      185.07      239.41     13.74 o 
  -1   8   2      145.51      152.19     10.96 o 
   0   8   2       14.49       19.70      4.80 o 
   1   8   2      732.85      673.14     18.34 o 
   2   8   2        1.11        9.92      6.17 o 
   3   8   2       24.40       26.20      6.75 o 
   4   8   2     2327.10     2201.06     45.03 o 
   5   8   2       45.76       40.43      7.80 o 
   6   8   2      227.56      207.40     12.63 o 
   7   8   2       11.66       15.11      8.09 o 
   8   8   2       22.10       15.86      9.30 o 
  -3   9   2        3.34       -8.42      8.48 o 
  -2   9   2      341.49      339.30     17.33 o 
  -1   9   2       15.17        2.68      7.37 o 
   0   9   2        0.97       -2.10      4.89 o 
   1   9   2       14.24       18.01      7.47 o 
   2   9   2      107.03      111.66      9.89 o 
   3   9   2       16.63       21.80      7.11 o 
   4   9   2      825.07      768.95     20.88 o 
   5   9   2        0.65       14.68      7.21 o 
   6   9   2        1.93        7.47      8.09 o 
   7   9   2       11.38       -4.34      7.77 o 
   8   9   2       47.06       61.90     11.52 o 
  -2  10   2       94.58      104.91     12.79 o 
  -1  10   2       14.17        8.71      8.68 o 
   0  10   2       62.34       69.51     15.42 o 
   1  10   2       13.59        1.57      7.67 o 
   2  10   2     1401.42     1347.53     31.68 o 
   3  10   2       24.43       26.63      8.06 o 
   4  10   2      242.38      219.48     13.61 o 
   5  10   2       61.78       67.09      9.95 o 
   6  10   2       25.18       50.55      9.56 o 
   7  10   2      112.34      111.50     13.51 o 
   0  11   2       84.48       97.18      8.91 o 
   1  11   2       10.88        3.03      8.65 o 
   2  11   2      308.72      255.04     15.43 o 
   3  11   2       31.08       27.54      8.65 o 
   4  11   2        3.86       10.02      8.78 o 
   5  11   2        6.15       14.00      9.14 o 
   6  11   2       54.97       45.85     11.09 o 
   2  12   2       32.13       31.29     10.15 o 
   3  12   2        0.43       -3.23      9.56 o 
   4  12   2        1.89       13.41      8.75 o 
  -5 -11   3       36.45       38.34     10.70 o 
  -4 -11   3        1.93       10.77      8.48 o 
  -3 -11   3      623.90      642.21     22.91 o 
  -2 -11   3        6.29       -2.45      8.75 o 
  -1 -11   3       59.20       68.62     11.85 o 
  -6 -10   3       34.50       24.57      9.07 o 
  -5 -10   3      393.28      405.80     18.40 o 
  -4 -10   3        7.97       10.83      7.80 o 
  -3 -10   3      248.00      257.56     15.01 o 
  -2 -10   3        3.21        1.34      7.57 o 
  -1 -10   3       10.01        4.67      7.80 o 
   0 -10   3       49.03       57.68     15.27 o 
   1 -10   3       97.17       76.91     12.33 o 
  -7  -9   3      188.05      201.43     14.49 o 
  -6  -9   3      157.99      151.54     12.73 o 
  -5  -9   3     1411.71     1456.29     32.44 o 
  -4  -9   3      160.41      147.36     11.06 o 
  -3  -9   3       18.64       11.55      7.15 o 
  -2  -9   3        0.48       -2.61      7.21 o 
  -1  -9   3       69.64       63.70      8.91 o 
   0  -9   3        6.31       12.81      5.31 o 
   1  -9   3      175.82      189.19     13.80 o 
   2  -9   3        2.15        1.40      8.13 o 
  -8  -8   3        5.67       -8.71      8.71 o 
  -7  -8   3      314.41      340.41     17.65 o 
  -6  -8   3       19.61       21.80      7.96 o 
  -5  -8   3       20.87       27.54      7.86 o 
  -4  -8   3       38.80       52.08      7.93 o 
  -3  -8   3       49.68       46.73      7.86 o 
  -2  -8   3        2.82        9.79      6.66 o 
  -1  -8   3      878.94      914.22     23.04 o 
   0  -8   3      133.36      123.25      9.17 o 
   1  -8   3      738.62      710.54     21.11 o 
   2  -8   3       96.39       93.68     10.93 o 
   3  -8   3        0.38       -4.50      7.70 o 
  -8  -7   3        0.21       -7.99      7.99 o 
  -7  -7   3      512.28      557.89     20.39 o 
  -6  -7   3       92.49       78.90      9.63 o 
  -5  -7   3      107.65       75.12      9.04 o 
  -4  -7   3       30.48       20.36      6.82 o 
  -3  -7   3        1.60       -1.79      5.71 o 
  -2  -7   3       20.87       14.78      6.00 o 
  -1  -7   3     2663.44     2549.92     51.46 o 
   0  -7   3      158.96      153.32      7.12 o 
   1  -7   3      353.92      384.46     15.14 o 
   2  -7   3       91.91       92.84      9.76 o 
   3  -7   3        4.68       -3.39      7.60 o 
   4  -7   3        8.58        2.32      8.75 o 
  -8  -6   3        4.81        7.47      8.75 o 
  -7  -6   3       39.15       54.10      9.66 o 
  -6  -6   3        8.11       22.84      6.95 o 
  -5  -6   3      185.89      184.14     10.77 o 
  -4  -6   3        2.56        7.37      5.48 o 
  -3  -6   3     4024.65     3695.85     67.91 o 
  -2  -6   3      510.26      528.36     14.62 o 
  -1  -6   3     2116.64     2114.81     42.88 o 
   0  -6   3       12.27       10.85      5.50 o 
   1  -6   3        1.99        6.95      5.87 o 
   2  -6   3      107.44      102.56      9.40 o 
   3  -6   3      266.19      267.18     13.54 o 
   4  -6   3      105.53      104.39     11.09 o 
   5  -6   3      662.72      661.43     23.36 o 
  -8  -5   3       35.43       34.69      9.46 o 
  -7  -5   3        4.76       23.10      7.67 o 
  -6  -5   3       41.50       18.04      7.08 o 
  -5  -5   3      146.15      140.22      9.33 o 
  -4  -5   3       94.26      103.51      7.83 o 
  -3  -5   3     7655.89     7481.47    139.63 o 
  -2  -5   3       58.18       59.52      6.07 o 
  -1  -5   3      354.81      362.66     11.00 o 
   0  -5   3      543.31      580.43     10.72 o 
   1  -5   3      272.46      307.45     11.49 o 
   2  -5   3       73.30       68.30      7.70 o 
   3  -5   3     1366.69     1383.72     29.79 o 
   4  -5   3        0.39        5.12      6.56 o 
   5  -5   3       91.29      100.34     11.06 o 
   6  -5   3        0.20       -7.96      7.96 o 
  -8  -4   3       42.24       52.11     10.12 o 
  -7  -4   3       19.95       32.24      7.70 o 
  -6  -4   3      106.64       91.43      8.88 o 
  -5  -4   3     1157.96     1115.91     25.78 o 
  -4  -4   3      151.35      161.29      8.61 o 
  -3  -4   3      963.88      911.45     19.51 o 
  -2  -4   3       72.30       77.50      6.04 o 
  -1  -4   3     1091.60     1228.62     25.19 o 
   0  -4   3      512.44      552.71     19.33 o 
   1  -4   3     3250.84     3306.63     57.23 o 
   2  -4   3       37.94       46.99      6.46 o 
   3  -4   3      602.59      572.35     15.89 o 
   4  -4   3       22.61       37.85      7.28 o 
   5  -4   3       89.09       84.74      9.82 o 
   6  -4   3       24.35       21.57      9.37 o 
  -8  -3   3       40.82       43.43      9.72 o 
  -7  -3   3      223.87      234.16     13.05 o 
  -6  -3   3      129.72      120.28      9.37 o 
  -5  -3   3      302.25      266.04     10.93 o 
  -4  -3   3      221.43      231.29      9.37 o 
  -3  -3   3      153.13      140.31      7.08 o 
  -2  -3   3      198.14      197.52      6.92 o 
  -1  -3   3      530.43      517.85     11.62 o 
   0  -3   3      216.53      234.65     10.02 o 
   1  -3   3     2536.15     2424.22     43.79 o 
   2  -3   3      218.57      248.32      9.43 o 
   3  -3   3      867.28      889.55     20.26 o 
   4  -3   3      150.94      150.14      9.69 o 
   5  -3   3       85.65       77.60      9.10 o 
   6  -3   3       51.09       32.96      8.52 o 
   7  -3   3      269.25      262.35     17.26 o 
  -8  -2   3       37.21       32.50      9.23 o 
  -7  -2   3      108.21      125.76     10.90 o 
  -6  -2   3       26.31       12.17      6.27 o 
  -5  -2   3      383.96      370.10     12.43 o 
  -4  -2   3       62.65       69.63      6.33 o 
  -3  -2   3     1032.05     1038.94     21.44 o 
  -2  -2   3       23.55       21.50      2.55 o 
  -1  -2   3       56.18       56.06      2.94 o 
   0  -2   3     2374.30     2663.35     63.06 o 
   1  -2   3     1985.95     1999.56     33.45 o 
   2  -2   3       20.78       17.62      4.93 o 
   3  -2   3      148.27      133.79      7.70 o 
   4  -2   3        7.60       11.23      5.87 o 
   5  -2   3     1339.05     1331.18     29.82 o 
   6  -2   3        8.85        6.20      7.24 o 
   7  -2   3      311.91      313.32     17.36 o 
  -8  -1   3       25.12       34.46      9.46 o 
  -7  -1   3      136.49      151.31     11.58 o 
  -6  -1   3      307.46      347.59     13.93 o 
  -5  -1   3     1872.84     1899.81     37.46 o 
  -4  -1   3      259.90      269.86      9.76 o 
  -3  -1   3     2881.53     2900.24     51.69 o 
  -2  -1   3       67.12       77.14      3.46 o 
  -1  -1   3     6416.87     6608.82     73.78 o 
   0  -1   3      508.48      510.16      7.33 o 
   1  -1   3     2890.65     3018.63     46.30 o 
   2  -1   3      599.75      616.89     13.74 o 
   3  -1   3       62.62       95.94      6.49 o 
   4  -1   3        0.27        4.37      5.22 o 
   5  -1   3     1583.99     1555.85     31.75 o 
   6  -1   3        7.55       12.86      6.98 o 
   7  -1   3       45.16       43.99      9.23 o 
   8  -1   3        0.03        7.67      9.66 o 
  -8   0   3       51.14       47.38     10.44 o 
  -7   0   3      483.41      490.74     18.63 o 
  -6   0   3        0.51        6.62      6.33 o 
  -5   0   3      293.59      294.49     11.71 o 
  -4   0   3      150.31      164.69      8.39 o 
  -3   0   3      196.33      164.23      7.15 o 
  -2   0   3       49.91       44.48      2.77 o 
  -1   0   3    17181.76    16115.99    110.65 o 
   0   0   3       10.33        8.63      5.56 o 
   1   0   3     2995.11     3045.55     48.82 o 
   2   0   3       74.76       81.77      3.65 o 
   3   0   3     3308.06     3222.77     56.61 o 
   4   0   3       22.55       18.66      5.35 o 
   5   0   3      793.69      764.97     18.76 o 
   6   0   3        1.01        1.79      6.17 o 
   7   0   3      163.60      200.32     13.09 o 
   8   0   3       11.39       25.45      9.17 o 
  -8   1   3       28.67       30.28     10.02 o 
  -7   1   3       73.32       59.29     10.21 o 
  -6   1   3       30.75       15.01      7.15 o 
  -5   1   3     1184.84     1119.11     24.77 o 
  -4   1   3      205.68      191.67      9.07 o 
  -3   1   3     1539.41     1459.49     27.96 o 
  -2   1   3      149.20      161.56      5.55 o 
  -1   1   3     3536.40     3487.05     56.13 o 
   0   1   3       11.60       11.81      1.71 o 
   1   1   3     9466.06     9151.36     82.00 o 
   2   1   3       50.97       51.07      2.87 o 
   3   1   3     1870.24     1751.89     33.09 o 
   4   1   3       23.48       15.53      5.16 o 
   5   1   3       29.19       26.86      5.94 o 
   6   1   3        0.01       -0.75      6.49 o 
   7   1   3        1.17       -0.16      6.79 o 
   8   1   3        9.95       10.51      8.55 o 
  -7   2   3        1.56        2.94      7.99 o 
  -6   2   3       66.93       67.32      8.88 o 
  -5   2   3     1212.94     1204.15     27.64 o 
  -4   2   3        0.14        2.28      5.03 o 
  -3   2   3     2971.87     2927.33     53.42 o 
  -2   2   3       23.65       18.01      4.70 o 
  -1   2   3      263.26      230.31      5.65 o 
   0   2   3      146.15      135.71      2.71 o 
   1   2   3    10925.51    10744.11     97.93 o 
   2   2   3      245.72      266.53      6.07 o 
   3   2   3      174.98      211.81      7.73 o 
   4   2   3       57.09       56.03      6.07 o 
   5   2   3        4.80        3.65      5.38 o 
   6   2   3        9.55        5.71      5.91 o 
   7   2   3     1282.33     1309.06     29.20 o 
   8   2   3        0.07        9.56      8.16 o 
  -7   3   3       12.97       14.59      8.68 o 
  -6   3   3       47.27       47.05      9.43 o 
  -5   3   3      616.22      619.63     18.57 o 
  -4   3   3       85.95       81.64      7.80 o 
  -3   3   3      550.34      608.05     14.98 o 
  -2   3   3      260.42      275.63      9.14 o 
  -1   3   3     1114.65     1122.05     21.57 o 
   0   3   3      309.79      335.04      5.13 o 
   1   3   3    21033.72    21515.90    163.71 o 
   2   3   3       50.46       51.98      3.65 o 
   3   3   3      831.56     1030.52     20.49 o 
   4   3   3        1.43       15.11      5.03 o 
   5   3   3      202.38      195.92      9.85 o 
   6   3   3       10.13        1.66      6.13 o 
   7   3   3      905.49      950.48     23.66 o 
   8   3   3        9.99        8.16      7.86 o 
  -6   4   3       56.88       65.59     10.02 o 
  -5   4   3      434.11      435.88     16.77 o 
  -4   4   3       44.60       45.81      7.44 o 
  -3   4   3       92.46       66.73      7.08 o 
  -2   4   3      982.69     1044.75     22.97 o 
  -1   4   3     1301.66     1272.97     24.86 o 
   0   4   3       64.83       74.95      8.39 o 
   1   4   3     7464.67     7786.05    112.64 o 
   2   4   3       69.79       72.77      5.61 o 
   3   4   3     1960.70     2045.83     38.41 o 
   4   4   3        0.95        4.01      4.96 o 
   5   4   3     2073.86     1961.71     37.75 o 
   6   4   3       27.57       29.11      6.79 o 
   7   4   3      567.46      613.36     19.48 o 
   8   4   3        0.66       -4.47      7.34 o 
  -6   5   3        1.12       -7.86      7.86 o 
  -5   5   3       17.13       29.82      8.45 o 
  -4   5   3       13.04       18.80      6.98 o 
  -3   5   3      154.59      164.26     10.12 o 
  -2   5   3       52.05       42.84      6.46 o 
  -1   5   3     5402.85     5236.49     95.77 o 
   0   5   3      281.68      310.36      7.15 o 
   1   5   3     1167.56     1214.59     24.80 o 
   2   5   3       19.90       18.31      5.12 o 
   3   5   3       85.11      104.94      7.11 o 
   4   5   3      145.03      149.16      8.55 o 
   5   5   3     4682.96     4733.71     80.57 o 
   6   5   3        0.91        0.33      6.17 o 
   7   5   3      164.36      169.45     11.62 o 
   8   5   3        0.28        7.93      7.77 o 
  -5   6   3       42.65       44.70      9.95 o 
  -4   6   3        4.60        9.04      7.34 o 
  -3   6   3      793.51      815.42     20.75 o 
  -2   6   3       18.92        8.97      6.17 o 
  -1   6   3     3018.82     2951.34     56.65 o 
   0   6   3      314.20      345.45      8.33 o 
   1   6   3      647.16      674.65     16.38 o 
   2   6   3       20.55       19.97      5.48 o 
   3   6   3      949.87      853.01     20.10 o 
   4   6   3        1.37       -2.35      5.25 o 
   5   6   3      221.47      225.38     11.26 o 
   6   6   3        0.02       -0.36      6.36 o 
   7   6   3       98.80       90.32     10.05 o 
   8   6   3       10.33        8.52      8.35 o 
  -5   7   3       24.92       35.67     10.21 o 
  -4   7   3       80.86       64.48      9.72 o 
  -3   7   3     1261.66     1199.12     28.49 o 
  -2   7   3       45.77       39.35      7.90 o 
  -1   7   3       13.28       14.88      6.23 o 
   0   7   3       87.49       82.81     10.00 o 
   1   7   3      114.54       95.02      8.16 o 
   2   7   3        5.36       -5.22      5.22 o 
   3   7   3     2405.23     2346.01     47.71 o 
   4   7   3       17.33        4.70      5.84 o 
   5   7   3      105.22      125.47      9.59 o 
   6   7   3       23.43       23.53      7.21 o 
   7   7   3        1.17        3.30      7.37 o 
   8   7   3        0.51        9.72      8.35 o 
  -4   8   3        4.42       -0.29      8.55 o 
  -3   8   3       72.53       69.21     10.02 o 
  -2   8   3        5.44        3.98      7.11 o 
  -1   8   3      206.75      202.74     11.88 o 
   0   8   3        1.73       -0.57      4.24 o 
   1   8   3      963.92      949.07     23.17 o 
   2   8   3       44.06       49.57      7.21 o 
   3   8   3       82.17       81.74      8.35 o 
   4   8   3       12.73        6.79      6.46 o 
   5   8   3      153.95      163.77     11.00 o 
   6   8   3       11.54        1.73      7.05 o 
   7   8   3      401.62      458.73     19.12 o 
   8   8   3        0.02       -8.55      8.55 o 
  -3   9   3        0.59       -2.45      8.19 o 
  -2   9   3       16.18        7.80      8.09 o 
  -1   9   3      145.92      144.88     11.98 o 
   0   9   3        0.25       -3.01      4.90 o 
   1   9   3      575.84      598.81     18.66 o 
   2   9   3       15.94        1.63      6.72 o 
   3   9   3       84.49       80.01      8.97 o 
   4   9   3       19.87       16.15      7.02 o 
   5   9   3      414.26      457.71     17.13 o 
   6   9   3        9.85       -0.20      7.64 o 
   7   9   3      194.26      217.62     14.78 o 
   8   9   3        4.14        3.17      9.40 o 
  -2  10   3       15.86       25.39     10.47 o 
  -1  10   3      451.53      480.92     19.97 o 
   0  10   3        0.63        6.21      5.73 o 
   1  10   3      227.18      219.18     13.71 o 
   2  10   3       49.21       57.53      9.23 o 
   3  10   3      155.38      154.34     11.78 o 
   4  10   3      119.51      106.64     10.67 o 
   5  10   3      423.97      449.46     18.53 o 
   6  10   3       10.34       12.01      8.65 o 
   7  10   3       49.70       59.19     11.26 o 
   0  11   3       10.36        1.79      6.30 o 
   1  11   3       50.74       55.80     10.80 o 
   2  11   3        8.46       13.48      8.45 o 
   3  11   3      147.40      144.10     12.47 o 
   4  11   3       20.04       21.76      9.07 o 
   5  11   3       74.17       59.62     10.83 o 
   6  11   3       23.16       16.67      9.56 o 
   2  12   3        6.47        2.97     10.12 o 
   3  12   3      265.11      314.14     18.44 o 
   4  12   3       17.13       12.99      9.43 o 
  -5 -11   4        3.73        5.74      9.20 o 
  -4 -11   4      127.82      120.54     12.69 o 
  -3 -11   4        7.25        3.56      8.75 o 
  -2 -11   4       71.56       74.56     11.52 o 
  -1 -11   4       22.65       21.21      9.82 o 
  -6 -10   4      427.58      481.11     20.26 o 
  -5 -10   4        0.76       -7.96      7.96 o 
  -4 -10   4       51.23       49.11      9.59 o 
  -3 -10   4        2.71       -3.85      7.31 o 
  -2 -10   4        7.56        6.75      7.54 o 
  -1 -10   4       69.52       52.01      9.76 o 
   0 -10   4      495.93      591.93     15.91 o 
   1 -10   4        0.46       -9.46      9.46 o 
  -7  -9   4        1.04        1.17      9.01 o 
  -6  -9   4      297.78      354.93     17.49 o 
  -5  -9   4       34.03       47.48      9.10 o 
  -4  -9   4       37.62       37.95      8.45 o 
  -3  -9   4       59.45       72.64      9.04 o 
  -2  -9   4      782.19      795.12     21.86 o 
  -1  -9   4      186.48      223.42     13.25 o 
   0  -9   4      138.78      155.78     10.80 o 
   1  -9   4        0.05        0.23      7.73 o 
   2  -9   4        1.93       -3.30      8.55 o 
  -7  -8   4       10.13       11.75      8.65 o 
  -6  -8   4        9.06        1.96      7.93 o 
  -5  -8   4       22.64       32.86      7.80 o 
  -4  -8   4        2.06        5.03      6.20 o 
  -3  -8   4      242.51      242.06     12.53 o 
  -2  -8   4      868.94      887.53     23.00 o 
  -1  -8   4      183.56      158.03     11.09 o 
   0  -8   4        4.97        6.62      8.53 o 
   1  -8   4       83.60       97.01     10.25 o 
   2  -8   4      262.94      270.18     15.30 o 
   3  -8   4        6.30        2.22      8.19 o 
  -8  -7   4      231.50      270.38     17.29 o 
  -7  -7   4       71.57       64.94      9.79 o 
  -6  -7   4       36.06       20.33      7.77 o 
  -5  -7   4      106.58      108.76      9.79 o 
  -4  -7   4      982.73      961.18     23.23 o 
  -3  -7   4      121.36       97.04      8.45 o 
  -2  -7   4      403.58      387.92     13.80 o 
  -1  -7   4      261.48      262.81     11.98 o 
   0  -7   4       24.75       25.52      4.96 o 
   1  -7   4      184.73      187.60     11.62 o 
   2  -7   4     1149.51     1187.93     29.04 o 
   3  -7   4      138.65      153.04     12.33 o 
   4  -7   4       14.13        1.60      8.55 o 
  -8  -6   4       58.36       84.71     11.03 o 
  -7  -6   4        9.22       10.47      7.73 o 
  -6  -6   4      303.96      305.46     14.16 o 
  -5  -6   4        1.30        3.43      5.97 o 
  -4  -6   4     1566.48     1442.78     30.93 o 
  -3  -6   4      170.00      170.50      9.33 o 
  -2  -6   4      224.75      235.33     10.47 o 
  -1  -6   4       37.43       41.60      6.56 o 
   0  -6   4     2954.48     3052.63     88.22 o 
   1  -6   4       92.83       86.54      8.22 o 
   2  -6   4      759.50      755.99     20.33 o 
   3  -6   4       58.54       63.34      8.84 o 
   4  -6   4        3.46        6.49      7.73 o 
   5  -6   4        1.24        1.31      8.45 o 
  -8  -5   4       20.73       13.12      9.01 o 
  -7  -5   4        5.70       12.92      7.24 o 
  -6  -5   4     1018.13     1037.11     24.73 o 
  -5  -5   4        0.30        5.68      6.00 o 
  -4  -5   4      118.66      120.54      8.16 o 
  -3  -5   4      119.87      121.03      8.13 o 
  -2  -5   4      317.93      318.71     10.67 o 
  -1  -5   4       27.24       33.61      5.65 o 
   0  -5   4      992.28      920.59     14.68 o 
   1  -5   4      168.76      188.25      9.53 o 
   2  -5   4       78.14       80.70      8.09 o 
   3  -5   4      154.73      140.05     10.28 o 
   4  -5   4       29.60       30.93      7.86 o 
   5  -5   4        3.77        6.36      7.70 o 
   6  -5   4      285.80      304.41     18.40 o 
  -8  -4   4      445.02      507.58     20.30 o 
  -7  -4   4        4.87       -3.33      6.75 o 
  -6  -4   4     2498.87     2512.49     49.27 o 
  -5  -4   4       47.76       23.20      6.49 o 
  -4  -4   4      639.77      648.35     16.67 o 
  -3  -4   4      527.97      587.39     14.10 o 
  -2  -4   4     4686.11     4698.70     80.73 o 
  -1  -4   4      200.35      193.27      7.93 o 
   0  -4   4     1452.80     1369.87     34.51 o 
   1  -4   4       71.47       83.86      7.02 o 
   2  -4   4      653.97      648.48     16.32 o 
   3  -4   4       31.47       16.54      6.07 o 
   4  -4   4      346.04      332.64     14.13 o 
   5  -4   4        0.86        9.66      7.18 o 
   6  -4   4      272.63      282.00     16.18 o 
  -8  -3   4      417.99      464.89     19.61 o 
  -7  -3   4        9.37       12.27      7.31 o 
  -6  -3   4      108.60      102.46      9.20 o 
  -5  -3   4       26.84       25.22      6.17 o 
  -4  -3   4       32.27       48.65      6.07 o 
  -3  -3   4       81.05       94.30      6.43 o 
  -2  -3   4     8827.61     8738.81    124.10 o 
  -1  -3   4        1.22       16.38      3.95 o 
   0  -3   4      222.57      260.99      5.73 o 
   1  -3   4      487.67      529.54     13.22 o 
   2  -3   4      820.25      909.82     19.64 o 
   3  -3   4       48.84       58.21      6.79 o 
   4  -3   4     2117.63     2014.60     39.52 o 
   5  -3   4       20.55       22.68      6.98 o 
   6  -3   4      141.06      127.69     12.11 o 
   7  -3   4        1.74        2.19      9.43 o 
  -8  -2   4      229.51      265.16     15.79 o 
  -7  -2   4        3.25        4.96      7.02 o 
  -6  -2   4      730.41      655.82     18.08 o 
  -5  -2   4        1.51       -5.03      5.03 o 
  -4  -2   4     4192.08     3978.96     71.33 o 
  -3  -2   4       25.50       28.42      4.93 o 
  -2  -2   4     2481.92     2415.38     41.90 o 
  -1  -2   4       77.90       98.48      3.92 o 
   0  -2   4     1172.34     1382.43     50.14 o 
   1  -2   4      479.62      504.25     11.52 o 
   2  -2   4     4921.09     5190.09     85.10 o 
   3  -2   4      345.28      364.46     11.52 o 
   4  -2   4      863.26      790.26     18.53 o 
   5  -2   4      186.91      178.43     11.09 o 
   6  -2   4        1.67        6.23      7.08 o 
   7  -2   4        7.94        5.16      8.35 o 
  -8  -1   4        4.12        3.95      8.22 o 
  -7  -1   4       97.38      118.81     10.77 o 
  -6  -1   4      586.95      590.23     17.46 o 
  -5  -1   4      156.15      167.46      9.59 o 
  -4  -1   4     6494.39     6397.89    103.64 o 
  -3  -1   4        0.37       -0.03      4.14 o 
  -2  -1   4      294.00      289.89      6.92 o 
  -1  -1   4       43.24       39.12      2.35 o 
   0  -1   4    17491.98    17056.10    534.85 o 
   1  -1   4       60.99       63.86      3.33 o 
   2  -1   4     7229.25     7332.41    109.57 o 
   3  -1   4        7.96       11.19      4.83 o 
   4  -1   4      364.39      365.70     12.20 o 
   5  -1   4      145.84      140.22      9.72 o 
   6  -1   4       18.49       40.79      7.73 o 
   7  -1   4        0.11       -2.87      7.24 o 
  -8   0   4       18.36       24.11      8.94 o 
  -7   0   4        0.08        9.85      7.67 o 
  -6   0   4     1132.27     1137.35     26.40 o 
  -5   0   4        4.87       -0.85      5.35 o 
  -4   0   4     2687.63     2586.10     47.71 o 
  -3   0   4       39.47       48.26      5.25 o 
  -2   0   4       31.14       19.64      2.51 o 
  -1   0   4     1082.07     1145.77     18.63 o 
   0   0   4     1126.92     1203.62     58.90 o 
   1   0   4      126.18      134.31      3.92 o 
   2   0   4     4744.86     4671.75     79.98 o 
   3   0   4       52.43       44.61      5.09 o 
   4   0   4      392.51      419.63     12.20 o 
   5   0   4       77.48       68.13      7.80 o 
   6   0   4      133.52      136.82     10.31 o 
   7   0   4        1.81        9.59      7.80 o 
   8   0   4      191.22      209.46     15.37 o 
  -8   1   4       32.11       44.31     10.57 o 
  -7   1   4        9.80       13.57      7.90 o 
  -6   1   4     1525.57     1518.55     32.30 o 
  -5   1   4        0.28        0.23      5.51 o 
  -4   1   4      235.20      238.89      9.85 o 
  -3   1   4      508.41      540.40     13.71 o 
  -2   1   4     2700.64     2805.12     45.88 o 
  -1   1   4     3958.77     4305.73     67.02 o 
   0   1   4      674.19      670.39     20.59 o 
   1   1   4       17.89       21.93      1.76 o 
   2   1   4     7178.91     7091.79     94.63 o 
   3   1   4      283.83      262.16      8.55 o 
   4   1   4       34.04       43.46      5.91 o 
   5   1   4       74.09       79.00      7.41 o 
   6   1   4      432.09      453.24     15.92 o 
   7   1   4       70.67       56.48      9.43 o 
   8   1   4       53.27       49.66     10.15 o 
  -7   2   4       25.60       19.84      8.78 o 
  -6   2   4      349.76      331.89     14.91 o 
  -5   2   4      291.57      269.17     12.30 o 
  -4   2   4        2.67       -0.62      5.22 o 
  -3   2   4      376.83      411.38     11.45 o 
  -2   2   4     1058.78      895.36     19.06 o 
  -1   2   4      710.62      714.98     13.64 o 
   0   2   4     2259.42     2436.80     87.79 o 
   1   2   4       10.69        4.41      1.57 o 
   2   2   4    13176.52    12538.36    126.48 o 
   3   2   4        5.74        7.37      4.50 o 
   4   2   4       14.66       10.54      5.12 o 
   5   2   4      285.51      276.74     11.19 o 
   6   2   4     1208.62     1168.97     26.69 o 
   7   2   4        4.94        2.77      6.95 o 
   8   2   4       33.97       16.80      9.20 o 
  -7   3   4       21.25        9.66      9.17 o 
  -6   3   4        5.54       17.72      7.73 o 
  -5   3   4       77.56       70.06      8.68 o 
  -4   3   4       44.01       51.88      7.21 o 
  -3   3   4        6.03        8.88      5.19 o 
  -2   3   4     1368.05     1273.13     25.39 o 
  -1   3   4       16.23       17.26      4.31 o 
   0   3   4      131.56      151.53      6.89 o 
   1   3   4      448.79      428.71      8.75 o 
   2   3   4       51.08       65.07      4.44 o 
   3   3   4        1.00        2.15      4.31 o 
   4   3   4     4143.87     4350.66     73.68 o 
   5   3   4        8.99       -0.16      5.29 o 
   6   3   4      123.52      123.15      9.43 o 
   7   3   4        0.28       -4.11      6.72 o 
   8   3   4       83.68      117.31     11.71 o 
  -6   4   4        4.57       -4.47      7.86 o 
  -5   4   4       13.87       18.11      7.44 o 
  -4   4   4     1314.44     1223.73     27.02 o 
  -3   4   4        4.49       -0.46      5.12 o 
  -2   4   4     2901.73     2831.75     50.35 o 
  -1   4   4       50.21       60.40      5.68 o 
   0   4   4       12.36       10.16      5.56 o 
   1   4   4       43.18       44.54      5.12 o 
   2   4   4     3243.23     3155.35     54.33 o 
   3   4   4        0.40       -0.29      4.44 o 
   4   4   4     2454.36     2435.15     46.56 o 
   5   4   4       14.92       13.71      5.65 o 
   6   4   4       70.33       67.22      8.13 o 
   7   4   4        0.76       -3.07      6.75 o 
   8   4   4      311.66      316.39     16.64 o 
  -6   5   4       57.71       27.80      9.82 o 
  -5   5   4       30.87       39.55      8.94 o 
  -4   5   4      854.31      838.88     21.34 o 
  -3   5   4      302.31      289.31     12.27 o 
  -2   5   4      542.85      622.63     15.50 o 
  -1   5   4      471.54      472.46     13.48 o 
   0   5   4      530.08      550.44     12.50 o 
   1   5   4      189.35      214.32      8.58 o 
   2   5   4     3858.11     3578.45     62.98 o 
   3   5   4       52.15       50.15      6.17 o 
   4   5   4      820.43      785.82     19.48 o 
   5   5   4       35.56       41.87      6.79 o 
   6   5   4       62.20       63.30      7.99 o 
   7   5   4       30.49       14.13      7.41 o 
   8   5   4      413.42      394.74     18.37 o 
  -5   6   4       60.62       76.19     10.57 o 
  -4   6   4       76.50       68.00      9.56 o 
  -3   6   4      317.10      331.01     14.13 o 
  -2   6   4      126.12      117.15      9.04 o 
  -1   6   4        0.00        4.93      5.38 o 
   0   6   4      508.20      509.06     10.04 o 
   1   6   4       17.69       23.00      5.55 o 
   2   6   4     1798.53     1672.99     34.16 o 
   3   6   4      231.07      251.32     10.25 o 
   4   6   4      189.58      163.68      9.33 o 
   5   6   4      172.23      162.21      9.95 o 
   6   6   4      152.03      171.61     11.26 o 
   7   6   4       14.83       17.39      7.67 o 
   8   6   4      153.44      175.23     13.77 o 
  -5   7   4       11.49       20.26      9.95 o 
  -4   7   4       73.53       85.23     10.41 o 
  -3   7   4       26.91       34.26      7.99 o 
  -2   7   4       72.29       68.59      8.94 o 
  -1   7   4       26.85       29.63      6.82 o 
   0   7   4     1323.20     1294.34     19.95 o 
   1   7   4        0.09        0.33      5.51 o 
   2   7   4      770.89      753.22     18.31 o 
   3   7   4        7.44       10.64      5.81 o 
   4   7   4      253.66      244.28     11.49 o 
   5   7   4        0.46        7.73      6.20 o 
   6   7   4     1438.79     1361.04     29.79 o 
   7   7   4       77.82       71.20      9.89 o 
   8   7   4       29.70       30.93      9.56 o 
  -4   8   4        4.26       -6.40      8.32 o 
  -3   8   4       10.55        8.91      7.80 o 
  -2   8   4      528.87      539.23     18.60 o 
  -1   8   4       51.82       54.92      8.16 o 
   0   8   4      360.29      395.89     17.46 o 
   1   8   4      236.80      247.51     12.04 o 
   2   8   4      194.08      174.97     10.41 o 
   3   8   4      307.04      313.16     12.99 o 
   4   8   4      398.69      374.86     14.42 o 
   5   8   4       56.45       54.43      8.39 o 
   6   8   4     1454.30     1374.12     30.15 o 
   7   8   4        1.81       13.64      7.70 o 
   8   8   4        1.81       -3.13      8.61 o 
  -3   9   4        0.00       18.11      9.01 o 
  -2   9   4      621.51      648.97     22.35 o 
  -1   9   4        0.66        8.58      7.24 o 
   0   9   4      111.84      103.52      7.25 o 
   1   9   4       89.83       95.90      9.46 o 
   2   9   4       17.44        8.91      6.82 o 
   3   9   4       23.96       12.73      7.05 o 
   4   9   4     1965.28     1931.69     39.45 o 
   5   9   4        0.12        3.65      7.11 o 
   6   9   4      104.18      111.37     11.26 o 
   7   9   4        1.39        3.72      8.13 o 
   8   9   4       12.24       21.50     10.34 o 
  -2  10   4      176.02      160.61     14.62 o 
  -1  10   4       28.31       26.79      9.27 o 
   0  10   4        3.86       -1.10      5.53 o 
   1  10   4      354.35      313.65     15.37 o 
   2  10   4     1058.36     1033.23     26.40 o 
   3  10   4       65.66       69.34      9.30 o 
   4  10   4      743.70      677.97     21.14 o 
   5  10   4        1.16        3.46      7.80 o 
   6  10   4       13.32        1.01      8.58 o 
   7  10   4       15.72       27.05      9.79 o 
   0  11   4        8.72        3.31      6.34 o 
   1  11   4        1.14        2.58      8.42 o 
   2  11   4      377.50      352.77     17.85 o 
   3  11   4        8.16       -7.18      7.18 o 
   4  11   4        5.19       -4.18      7.96 o 
   5  11   4       30.83       17.00      9.37 o 
   6  11   4       53.75       55.96     11.06 o 
   2  12   4       85.08      103.73     13.41 o 
   3  12   4       38.05       42.58     10.57 o 
   4  12   4        0.69        5.45      9.20 o 
  -4 -11   5       43.36       54.07     10.93 o 
  -3 -11   5      150.93      155.58     14.46 o 
  -2 -11   5        3.71       -8.91      8.91 o 
  -1 -11   5       10.09       -5.58      9.79 o 
  -6 -10   5        1.08        3.72      9.46 o 
  -5 -10   5      235.43      239.25     15.50 o 
  -4 -10   5       20.70       15.83      8.81 o 
  -3 -10   5      225.07      204.14     14.33 o 
  -2 -10   5        3.86       -6.82      7.37 o 
  -1 -10   5       11.49        6.30      8.48 o 
   0 -10   5       11.86       12.29      9.12 o 
   1 -10   5       19.40       35.89     10.96 o 
  -7  -9   5        3.77        7.44      9.46 o 
  -6  -9   5       79.61       81.77     11.32 o 
  -5  -9   5      319.13      302.46     15.79 o 
  -4  -9   5        0.40       -0.91      6.95 o 
  -3  -9   5      191.66      200.91     12.89 o 
  -2  -9   5        0.52       -6.23      6.23 o 
  -1  -9   5        4.52       23.72      7.64 o 
   0  -9   5       36.68       54.04     10.39 o 
   1  -9   5      277.04      287.19     16.22 o 
   2  -9   5        2.39        2.41      8.81 o 
  -7  -8   5      115.04       98.42     11.75 o 
  -6  -8   5        2.00        4.50      7.51 o 
  -5  -8   5      453.86      476.45     17.75 o 
  -4  -8   5      191.72      163.84     11.16 o 
  -3  -8   5       12.10       19.58      7.05 o 
  -2  -8   5      244.39      279.42     13.35 o 
  -1  -8   5        1.38        3.30      6.59 o 
   0  -8   5        1.18       -0.26      4.97 o 
   1  -8   5      523.81      494.13     18.50 o 
   2  -8   5       38.38       42.45      9.17 o 
   3  -8   5      100.16       89.67     12.14 o 
  -8  -7   5       16.14       25.81     10.02 o 
  -7  -7   5      672.49      679.21     23.00 o 
  -6  -7   5       19.81       20.46      7.60 o 
  -5  -7   5     1111.66     1100.74     26.04 o 
  -4  -7   5      328.54      332.22     13.90 o 
  -3  -7   5      118.14      109.74      9.20 o 
  -2  -7   5        3.53        4.70      5.84 o 
  -1  -7   5      718.94      751.88     19.38 o 
   0  -7   5        8.15       -0.59      4.94 o 
   1  -7   5     1314.27     1358.92     29.69 o 
   2  -7   5       48.18       45.52      8.65 o 
   3  -7   5       25.62       22.94      9.07 o 
   4  -7   5        4.87       18.63      8.91 o 
  -8  -6   5       11.92       14.36      8.75 o 
  -7  -6   5      621.32      649.68     21.67 o 
  -6  -6   5       34.64       36.48      7.80 o 
  -5  -6   5        8.40       22.29      6.79 o 
  -4  -6   5       71.35       84.06      8.19 o 
  -3  -6   5      509.21      486.76     14.33 o 
  -2  -6   5      209.38      234.68     10.47 o 
  -1  -6   5     4820.74     4532.84     86.05 o 
   0  -6   5        5.89        5.38      4.09 o 
   1  -6   5       89.32       83.54      8.52 o 
   2  -6   5      230.38      228.29     12.47 o 
   3  -6   5       29.73       20.07      7.51 o 
   4  -6   5       57.17       67.55      9.69 o 
   5  -6   5      322.57      335.81     18.76 o 
  -8  -5   5       34.98       36.09      9.50 o 
  -7  -5   5       92.91       81.71      9.82 o 
  -6  -5   5       17.10       20.95      6.85 o 
  -5  -5   5      153.47      173.63     10.41 o 
  -4  -5   5        7.28        3.56      5.48 o 
  -3  -5   5     1429.37     1352.36     28.81 o 
  -2  -5   5      118.99      125.89      7.90 o 
  -1  -5   5     2990.10     3136.85     58.77 o 
   0  -5   5       32.82       32.70      4.96 o 
   1  -5   5      118.98      107.58      8.09 o 
   2  -5   5       10.74       10.74      6.46 o 
   3  -5   5      108.18      111.37      9.69 o 
   4  -5   5        0.88        1.40      6.56 o 
   5  -5   5       82.10       74.04     10.87 o 
  -8  -4   5        2.99        6.20      7.86 o 
  -7  -4   5        7.07        9.95      7.24 o 
  -6  -4   5       46.90       45.16      7.77 o 
  -5  -4   5     2213.35     2228.63     42.26 o 
  -4  -4   5       41.54       34.43      6.40 o 
  -3  -4   5      998.35      885.51     20.17 o 
  -2  -4   5       33.84       30.61      5.32 o 
  -1  -4   5      363.70      362.86     10.74 o 
   0  -4   5        2.12       -3.22      3.29 o 
   1  -4   5       91.51       87.06      6.95 o 
   2  -4   5       81.36       85.72      7.60 o 
   3  -4   5     1761.41     1643.30     33.87 o 
   4  -4   5        0.13        2.71      6.13 o 
   5  -4   5       44.11       33.97      8.45 o 
   6  -4   5        0.74       -4.21      8.39 o 
  -8  -3   5       11.88       13.22      8.39 o 
  -7  -3   5      100.03       94.47      9.99 o 
  -6  -3   5      497.71      500.66     16.38 o 
  -5  -3   5      768.36      755.93     18.76 o 
  -4  -3   5        4.53       -0.07      5.06 o 
  -3  -3   5      983.38      961.44     20.75 o 
  -2  -3   5       63.64       59.58      5.58 o 
  -1  -3   5     1122.12     1274.31     24.57 o 
   0  -3   5      240.81      266.38      6.10 o 
   1  -3   5     1211.08     1127.73     22.55 o 
   2  -3   5       30.02       37.75      5.94 o 
   3  -3   5     2040.81     2074.91     41.54 o 
   4  -3   5       82.93       82.85      8.39 o 
   5  -3   5       88.85       91.73      9.40 o 
   6  -3   5       16.42        2.38      8.13 o 
   7  -3   5      288.67      322.75     18.53 o 
  -8  -2   5        7.88        0.78      8.16 o 
  -7  -2   5        6.75       13.05      7.37 o 
  -6  -2   5       63.75       54.33      7.90 o 
  -5  -2   5     1494.33     1478.22     30.61 o 
  -4  -2   5       80.39      106.80      7.37 o 
  -3  -2   5      461.09      480.56     12.37 o 
  -2  -2   5       30.35       27.15      4.37 o 
  -1  -2   5     2691.25     2767.63     43.95 o 
   0  -2   5      700.77      746.28     10.43 o 
   1  -2   5     8533.41     8543.32    118.81 o 
   2  -2   5      155.26      149.94      7.64 o 
   3  -2   5       23.73       29.96      5.51 o 
   4  -2   5       22.51       18.18      5.97 o 
   5  -2   5       80.52       79.62      8.97 o 
   6  -2   5        0.69        5.97      6.82 o 
   7  -2   5      441.40      433.37     19.15 o 
  -8  -1   5      104.53      115.87     11.98 o 
  -7  -1   5      240.51      220.72     13.38 o 
  -6  -1   5       30.61       29.76      7.21 o 
  -5  -1   5       72.07       80.44      7.70 o 
  -4  -1   5      378.71      391.96     11.58 o 
  -3  -1   5      840.55      839.40     18.27 o 
  -2  -1   5      908.03      976.65     19.25 o 
  -1  -1   5    33971.80    32627.73    195.79 o 
   0  -1   5      987.72     1081.53     26.68 o 
   1  -1   5     6545.65     6626.60     93.81 o 
   2  -1   5      456.27      447.14     11.94 o 
   3  -1   5      165.44      158.42      8.09 o 
   4  -1   5       29.51       37.23      6.27 o 
   5  -1   5     2294.55     2199.66     44.48 o 
   6  -1   5       13.81       13.51      7.34 o 
   7  -1   5       28.29       14.46      8.61 o 
  -8   0   5        1.35       -8.26      8.26 o 
  -7   0   5      467.70      516.84     19.38 o 
  -6   0   5      124.42      125.14     10.02 o 
  -5   0   5      110.13      102.98      8.39 o 
  -4   0   5        6.88       16.38      5.22 o 
  -3   0   5      987.69      883.16     18.89 o 
  -2   0   5       29.83       27.61      3.65 o 
  -1   0   5     3967.28     4265.23     68.23 o 
   0   0   5       26.06       22.91      1.33 o 
   1   0   5    18207.78    18940.92    146.25 o 
   2   0   5      552.30      589.74     12.73 o 
   3   0   5     5089.63     4923.43     83.34 o 
   4   0   5       17.42        6.62      5.35 o 
   5   0   5     2635.99     2562.54     48.69 o 
   6   0   5      104.77       94.70      9.66 o 
   7   0   5      135.71      139.50     12.04 o 
   8   0   5       83.45       99.39     12.76 o 
  -8   1   5        0.23        4.70      9.53 o 
  -7   1   5       57.98       66.96     10.08 o 
  -6   1   5       44.95       38.67      7.77 o 
  -5   1   5      593.20      568.07     16.12 o 
  -4   1   5        2.51       -0.65      4.89 o 
  -3   1   5     9950.22     9523.13    146.06 o 
  -2   1   5       31.79       29.73      4.50 o 
  -1   1   5       20.55       48.20      2.81 o 
   0   1   5      780.77      883.61     33.32 o 
   1   1   5    11866.24    12760.35    115.87 o 
   2   1   5        0.02       10.08      2.38 o 
   3   1   5    11580.16    11096.69    147.20 o 
   4   1   5       26.25       35.93      5.61 o 
   5   1   5        7.75       11.29      5.87 o 
   6   1   5      100.50      110.26      9.69 o 
   7   1   5        4.27       10.80      7.11 o 
   8   1   5        2.01        7.02      8.75 o 
  -7   2   5       18.41       28.45      9.50 o 
  -6   2   5      125.64      111.17     10.12 o 
  -5   2   5      167.22      177.19     10.57 o 
  -4   2   5      136.31      142.86      8.78 o 
  -3   2   5      204.37      164.56      8.16 o 
  -2   2   5      290.96      290.84      9.17 o 
  -1   2   5      296.95      251.10      6.59 o 
   0   2   5      131.84      131.74      5.01 o 
   1   2   5    10678.53    11105.31    113.62 o 
   2   2   5       15.32       24.31      2.97 o 
   3   2   5     2842.46     2674.50     45.94 o 
   4   2   5       10.64        9.20      5.16 o 
   5   2   5       10.81        5.61      5.65 o 
   6   2   5        0.38       -0.98      6.17 o 
   7   2   5      208.24      234.78     13.31 o 
   8   2   5        2.24       10.21      8.39 o 
  -7   3   5        7.83       15.43      8.81 o 
  -6   3   5       15.74       26.20      7.86 o 
  -5   3   5      819.49      797.76     21.41 o 
  -4   3   5       72.96       63.76      7.70 o 
  -3   3   5      178.83      213.05      9.56 o 
  -2   3   5      114.17      122.59      7.21 o 
  -1   3   5       72.15       95.28      5.97 o 
   0   3   5      107.04       98.66     13.56 o 
   1   3   5     7349.98     7574.27    102.04 o 
   2   3   5      615.68      586.74     13.05 o 
   3   3   5      272.74      248.26      8.48 o 
   4   3   5       43.77       47.90      6.17 o 
   5   3   5      125.83      111.53      8.42 o 
   6   3   5      154.47      140.12      9.95 o 
   7   3   5      308.07      317.79     14.65 o 
   8   3   5        3.12        5.25      8.19 o 
  -6   4   5        7.80        4.57      7.86 o 
  -5   4   5     1528.67     1451.52     32.70 o 
  -4   4   5       21.32       27.61      6.43 o 
  -3   4   5      325.77      313.65     11.94 o 
  -2   4   5      541.72      553.58     14.49 o 
  -1   4   5     2894.17     2803.92     50.15 o 
   0   4   5       82.94       91.25      4.35 o 
   1   4   5     4539.42     4915.43     77.63 o 
   2   4   5        5.63       -4.31      4.31 o 
   3   4   5      145.90      190.27      8.09 o 
   4   4   5      170.16      176.31      8.58 o 
   5   4   5     1627.08     1579.08     32.99 o 
   6   4   5       24.69       22.81      6.79 o 
   7   4   5      960.99     1028.43     24.51 o 
   8   4   5       34.56       46.40      9.85 o 
  -6   5   5       32.10       20.17      9.20 o 
  -5   5   5      230.91      227.80     14.03 o 
  -4   5   5      412.44      390.82     15.34 o 
  -3   5   5       60.52       72.80      7.54 o 
  -2   5   5       65.32       76.62      7.31 o 
  -1   5   5     6994.97     6908.18    111.11 o 
   0   5   5      166.07      185.08      5.93 o 
   1   5   5      368.70      387.26     10.77 o 
   2   5   5       54.26       43.46      5.68 o 
   3   5   5       24.23       36.71      5.74 o 
   4   5   5      316.38      279.55     10.77 o 
   5   5   5      821.94      782.30     19.32 o 
   6   5   5       17.62       10.15      6.49 o 
   7   5   5      263.87      296.91     14.46 o 
   8   5   5        2.55       -5.94      7.57 o 
  -5   6   5        7.96       -0.10      8.45 o 
  -4   6   5        0.46        0.55      6.82 o 
  -3   6   5      378.11      365.04     14.72 o 
  -2   6   5        2.89        3.43      5.81 o 
  -1   6   5     1689.45     1635.50     35.01 o 
   0   6   5        3.57        4.72      3.84 o 
   1   6   5      413.56      435.56     12.56 o 
   2   6   5      213.49      232.17      9.72 o 
   3   6   5      657.29      605.40     15.79 o 
   4   6   5        3.59       -5.12      5.12 o 
   5   6   5       92.71      101.55      8.68 o 
   6   6   5       25.04       23.27      6.95 o 
   7   6   5        1.11       -6.98      6.98 o 
   8   6   5        9.54        8.78      8.55 o 
  -5   7   5        8.74       21.83      9.82 o 
  -4   7   5       26.62       18.37      8.32 o 
  -3   7   5      408.81      409.75     16.54 o 
  -2   7   5      253.23      273.84     13.38 o 
  -1   7   5      314.37      314.46     13.12 o 
   0   7   5       84.20       89.36      5.82 o 
   1   7   5      233.99      256.77     11.26 o 
   2   7   5       61.89       62.00      7.18 o 
   3   7   5     1247.54     1238.84     25.97 o 
   4   7   5       47.69       39.06      6.92 o 
   5   7   5      437.23      449.59     15.34 o 
   6   7   5        8.78        4.34      6.75 o 
   7   7   5      154.95      181.85     12.95 o 
   8   7   5        0.40       -2.81      8.32 o 
  -4   8   5        5.57        4.31      8.84 o 
  -3   8   5      138.23      118.65     11.62 o 
  -2   8   5        1.44        0.95      6.92 o 
  -1   8   5       40.94       45.19      8.16 o 
   0   8   5        0.21        1.35      4.48 o 
   1   8   5       71.98       74.69      8.48 o 
   2   8   5       31.58       23.69      6.66 o 
   3   8   5      109.90       86.50      8.71 o 
   4   8   5       23.85       27.61      6.89 o 
   5   8   5      457.97      468.32     16.71 o 
   6   8   5        1.46       -0.88      7.08 o 
   7   8   5      251.73      261.70     15.34 o 
   8   8   5        8.24        7.41      8.78 o 
  -3   9   5       61.91       73.26     11.19 o 
  -2   9   5       10.83       17.59      8.06 o 
  -1   9   5      345.41      336.98     16.09 o 
   0   9   5      359.84      397.63     24.26 o 
   1   9   5      528.96      549.93     18.08 o 
   2   9   5       29.75       15.17      7.24 o 
   3   9   5      461.48      408.28     15.73 o 
   4   9   5       29.32       22.97      7.57 o 
   5   9   5      180.26      179.41     12.04 o 
   6   9   5       11.44        4.99      7.80 o 
   7   9   5      153.01      162.18     14.03 o 
   8   9   5       23.58       19.15     10.41 o 
  -2  10   5        2.28       12.07      9.59 o 
  -1  10   5      249.65      234.45     15.47 o 
   0  10   5       39.01       40.18      6.69 o 
   1  10   5      583.63      574.99     19.87 o 
   2  10   5      100.87       74.59     10.12 o 
   3  10   5      162.45      178.07     12.37 o 
   4  10   5       55.04       47.84      9.01 o 
   5  10   5      180.78      165.96     12.76 o 
   6  10   5        4.10       -2.15      7.96 o 
   7  10   5      205.57      205.12     15.30 o 
   0  11   5        2.74       -0.75      7.46 o 
   1  11   5        1.22        5.06      8.45 o 
   2  11   5       62.61       59.62     10.38 o 
   3  11   5        8.56        8.26      8.03 o 
   4  11   5        4.03       20.04      8.61 o 
   5  11   5      300.77      277.62     16.54 o 
   6  11   5       14.12       12.63      9.50 o 
   2  12   5        0.65       14.03      9.63 o 
   3  12   5       92.42       70.39     12.66 o 
   4  12   5        3.74       -2.28      8.81 o 
  -3 -11   6        9.28       -0.42      9.17 o 
  -2 -11   6       11.21       23.27      9.69 o 
  -6 -10   6      149.36      143.35     14.16 o 
  -5 -10   6        0.07        1.99      8.65 o 
  -4 -10   6       60.80       67.48     10.80 o 
  -3 -10   6       36.63       34.49      9.50 o 
  -2 -10   6        2.72        9.01      8.48 o 
  -1 -10   6        0.22       14.00      8.48 o 
   0 -10   6      181.99      182.90     10.42 o 
  -7  -9   6        9.28        5.32      9.33 o 
  -6  -9   6      180.84      189.94     14.16 o 
  -5  -9   6       73.91       72.80     10.05 o 
  -4  -9   6        2.12        5.35      7.90 o 
  -3  -9   6        0.03       -5.19      6.95 o 
  -2  -9   6      414.93      415.82     17.13 o 
  -1  -9   6        2.59       13.44      7.96 o 
   0  -9   6       92.68       93.16      7.89 o 
   1  -9   6       11.52       17.49      8.81 o 
   2  -9   6       23.64       29.34     11.00 o 
  -7  -8   6       46.16       45.68     10.34 o 
  -6  -8   6       55.58       50.84      9.53 o 
  -5  -8   6        0.04       -0.85      6.53 o 
  -4  -8   6      439.35      408.51     16.28 o 
  -3  -8   6       18.43        4.70      6.85 o 
  -2  -8   6      352.63      357.34     14.98 o 
  -1  -8   6       49.18       42.03      8.09 o 
   0  -8   6       56.30       48.63      6.20 o 
   1  -8   6        3.87        1.53      7.51 o 
   2  -8   6       96.78       92.25     11.49 o 
   3  -8   6        6.12       -8.68      8.68 o 
  -8  -7   6      207.01      247.77     16.74 o 
  -7  -7   6       12.83       30.64      8.84 o 
  -6  -7   6      165.04      153.95     11.62 o 
  -5  -7   6       48.11       41.80      7.77 o 
  -4  -7   6      444.31      471.75     16.35 o 
  -3  -7   6      264.30      258.14     12.20 o 
  -2  -7   6      418.10      435.62     15.01 o 
  -1  -7   6        4.45       -1.60      6.10 o 
   0  -7   6      272.21      288.67     10.52 o 
   1  -7   6      104.36       98.28      9.76 o 
   2  -7   6      630.05      618.39     20.46 o 
   3  -7   6       34.23       18.11      8.42 o 
   4  -7   6      218.61      191.35     14.94 o 
  -8  -6   6       87.30       94.73     11.55 o 
  -7  -6   6       34.94       48.75      9.20 o 
  -6  -6   6      238.84      219.74     12.92 o 
  -5  -6   6      323.10      332.87     14.23 o 
  -4  -6   6     1008.18     1054.44     24.67 o 
  -3  -6   6       19.78       19.55      6.13 o 
  -2  -6   6      590.18      535.87     15.27 o 
  -1  -6   6        3.10        2.19      5.91 o 
   0  -6   6      203.88      221.06      7.83 o 
   1  -6   6      230.43      217.16     11.58 o 
   2  -6   6      924.79      939.15     23.10 o 
   3  -6   6        2.51        4.70      7.11 o 
   4  -6   6        8.98       -6.82      7.31 o 
   5  -6   6       23.64       22.78      9.85 o 
  -8  -5   6       98.88       90.58     11.55 o 
  -7  -5   6       11.53       29.30      8.61 o 
  -6  -5   6       58.50       54.89      8.42 o 
  -5  -5   6       14.28       18.50      6.36 o 
  -4  -5   6     2557.03     2519.99     49.89 o 
  -3  -5   6        0.08        2.25      5.16 o 
  -2  -5   6        5.13        6.66      5.19 o 
  -1  -5   6       28.01       22.71      5.87 o 
   0  -5   6     2274.26     2305.82     32.06 o 
   1  -5   6        2.24        7.51      5.94 o 
   2  -5   6      233.73      199.86     11.03 o 
   3  -5   6      206.20      193.60     11.81 o 
   4  -5   6      165.57      131.99     11.13 o 
   5  -5   6       50.70       46.53     10.31 o 
  -8  -4   6      168.75      179.99     13.67 o 
  -7  -4   6        0.56       11.98      7.24 o 
  -6  -4   6     1019.63     1038.38     24.51 o 
  -5  -4   6       14.50       10.90      5.97 o 
  -4  -4   6        1.88       -5.03      5.03 o 
  -3  -4   6       12.36        9.04      5.19 o 
  -2  -4   6      311.44      332.41     10.57 o 
  -1  -4   6      947.44     1008.92     21.70 o 
   0  -4   6     5117.51     5249.22     73.01 o 
   1  -4   6       52.55       57.72      6.72 o 
   2  -4   6       30.84       15.04      6.00 o 
   3  -4   6      106.31       88.89      8.48 o 
   4  -4   6       56.76       57.82      8.52 o 
   5  -4   6       33.78       37.75      8.97 o 
   6  -4   6      590.75      592.91     22.35 o 
  -8  -3   6      573.07      642.90     22.84 o 
  -7  -3   6        0.35       11.00      7.34 o 
  -6  -3   6       34.41       39.52      7.70 o 
  -5  -3   6       57.99       54.27      7.11 o 
  -4  -3   6      376.49      399.79     12.43 o 
  -3  -3   6       38.22       39.91      5.55 o 
  -2  -3   6     4260.96     4218.04     75.90 o 
  -1  -3   6      649.56      699.67     15.96 o 
   0  -3   6        4.93       35.57      3.73 o 
   1  -3   6       57.24       64.97      6.40 o 
   2  -3   6       58.77       64.87      6.79 o 
   3  -3   6      442.38      443.42     14.10 o 
   4  -3   6     1571.96     1498.74     32.47 o 
   5  -3   6       42.03       42.98      8.32 o 
   6  -3   6      510.23      479.28     19.55 o 
  -8  -2   6      676.30      716.02     23.92 o 
  -7  -2   6       13.70       26.69      7.64 o 
  -6  -2   6      135.83      125.40     10.15 o 
  -5  -2   6        8.57        4.34      5.58 o 
  -4  -2   6      183.67      176.47      9.01 o 
  -3  -2   6        0.40       -4.50      4.50 o 
  -2  -2   6    13367.50    13253.93    154.70 o 
  -1  -2   6     1503.77     1634.32     29.86 o 
   0  -2   6        9.12        9.32      3.85 o 
   1  -2   6     1027.55     1071.60     22.12 o 
   2  -2   6      570.81      558.32     13.97 o 
   3  -2   6        8.20        8.45      5.58 o 
   4  -2   6     1919.27     1787.13     36.38 o 
   5  -2   6        1.92        3.36      6.66 o 
   6  -2   6       65.29       56.58      9.76 o 
   7  -2   6        5.97       -8.16      8.16 o 
  -8  -1   6      168.28      169.45     13.90 o 
  -7  -1   6       15.28       16.32      8.22 o 
  -6  -1   6       98.02      106.51      9.37 o 
  -5  -1   6       19.45       17.78      6.17 o 
  -4  -1   6     3584.51     3520.88     63.24 o 
  -3  -1   6      108.23      118.42      6.82 o 
  -2  -1   6     3496.57     3440.29     60.69 o 
  -1  -1   6       20.01       -2.02      2.02 o 
   0  -1   6     1838.58     1837.22     57.84 o 
   1  -1   6       49.57       55.86      4.41 o 
   2  -1   6     4258.47     4337.38     75.96 o 
   3  -1   6        7.57        9.30      4.96 o 
   4  -1   6     1077.23     1034.60     23.40 o 
   5  -1   6        5.18        2.90      6.17 o 
   6  -1   6        7.19        2.81      6.82 o 
   7  -1   6       52.96       57.82     10.57 o 
  -8   0   6        9.26        3.95      8.84 o 
  -7   0   6        9.20       -0.26      7.73 o 
  -6   0   6      161.83      166.22     11.19 o 
  -5   0   6       30.46       23.89      6.36 o 
  -4   0   6     4249.27     4045.39     76.52 o 
  -3   0   6      787.45      870.59     19.45 o 
  -2   0   6        5.30       10.83      4.01 o 
  -1   0   6        0.02       -1.34      1.34 o 
   0   0   6       69.09       98.42      4.76 o 
   1   0   6      369.69      398.16      8.42 o 
   2   0   6     1663.62     1533.95     27.51 o 
   3   0   6       12.90       13.48      4.96 o 
   4   0   6       26.26       37.43      6.04 o 
   5   0   6       12.25       12.43      6.17 o 
   6   0   6       22.86       13.71      6.98 o 
   7   0   6        4.80        3.59      7.15 o 
   8   0   6      182.32      199.54     15.83 o 
  -7   1   6        0.34       10.41      7.47 o 
  -6   1   6     1196.55     1145.77     26.82 o 
  -5   1   6       47.34       39.35      7.24 o 
  -4   1   6     2523.21     2505.80     46.66 o 
  -3   1   6       98.30      122.04      7.18 o 
  -2   1   6      829.38      886.09     18.57 o 
  -1   1   6     1733.11     1735.19     30.35 o 
   0   1   6     4728.60     4994.86    133.07 o 
   1   1   6       52.91       68.85      3.36 o 
   2   1   6     1447.85     1430.28     25.29 o 
   3   1   6      187.84      181.75      7.86 o 
   4   1   6       47.09       39.74      6.17 o 
   5   1   6       35.84       38.11      6.75 o 
   6   1   6      952.15      938.37     22.91 o 
   7   1   6        3.80        4.24      7.54 o 
   8   1   6      205.98      246.79     15.63 o 
  -7   2   6        0.01       -3.30      8.09 o 
  -6   2   6      300.28      301.67     14.49 o 
  -5   2   6       87.14       73.42      8.39 o 
  -4   2   6       18.82       22.71      6.17 o 
  -3   2   6       50.51       46.56      6.07 o 
  -2   2   6       60.71      115.94      6.66 o 
  -1   2   6      760.41      778.25     15.89 o 
   0   2   6     7490.09     7453.32     99.36 o 
   1   2   6      506.36      564.48     10.67 o 
   2   2   6       15.02       30.67      4.18 o 
   3   2   6       22.82       21.83      4.93 o 
   4   2   6       69.66       41.93      6.07 o 
   5   2   6        0.28       -2.64      5.38 o 
   6   2   6     2243.29     2093.96     43.17 o 
   7   2   6       11.10        1.34      7.34 o 
   8   2   6        6.90       23.98      8.75 o 
  -7   3   6        2.08       14.62      9.20 o 
  -6   3   6       82.49       80.17     10.25 o 
  -5   3   6       23.41       17.95      7.15 o 
  -4   3   6       20.61       14.36      6.20 o 
  -3   3   6        0.44       -1.73      4.83 o 
  -2   3   6     2523.21     2438.64     44.44 o 
  -1   3   6       37.13       32.11      5.06 o 
   0   3   6     1055.44     1066.01     14.34 o 
   1   3   6        9.62       18.93      3.52 o 
   2   3   6     4214.25     4437.65     71.95 o 
   3   3   6       81.41       95.28      6.46 o 
   4   3   6      851.65      810.91     19.06 o 
   5   3   6       62.35       58.93      7.34 o 
   6   3   6      234.55      251.42     12.33 o 
   7   3   6       27.84       12.89      7.60 o 
   8   3   6       45.89       28.94      9.50 o 
  -6   4   6        9.14        5.38      8.22 o 
  -5   4   6      118.76      118.78     10.74 o 
  -4   4   6     1621.39     1572.75     33.71 o 
  -3   4   6      574.65      577.05     15.60 o 
  -2   4   6      736.32      677.13     16.87 o 
  -1   4   6      331.39      404.10     11.16 o 
   0   4   6     3423.25     3619.30     42.64 o 
   1   4   6      292.57      322.13      9.66 o 
   2   4   6     5618.16     5615.83     85.92 o 
   3   4   6       68.27       73.94      6.40 o 
   4   4   6     2784.36     2598.70     49.99 o 
   5   4   6       37.81       29.14      6.33 o 
   6   4   6      199.64      219.80     11.75 o 
   7   4   6        7.73       14.78      7.18 o 
   8   4   6       92.63      116.36     12.24 o 
  -6   5   6       33.95       42.98     10.05 o 
  -5   5   6        0.78       -0.75      7.47 o 
  -4   5   6      591.24      567.68     18.11 o 
  -3   5   6        1.06       11.49      6.00 o 
  -2   5   6      509.13      525.65     14.85 o 
  -1   5   6        5.28        4.96      5.16 o 
   0   5   6      298.63      339.85      7.63 o 
   1   5   6        4.06       13.97      5.06 o 
   2   5   6      854.89      776.03     17.03 o 
   3   5   6       51.55       35.99      5.87 o 
   4   5   6      104.75       86.83      7.54 o 
   5   5   6       10.37       15.83      6.10 o 
   6   5   6        2.71       11.55      6.17 o 
   7   5   6        6.72        6.56      7.21 o 
   8   5   6      483.85      504.54     20.36 o 
  -5   6   6       15.46        4.50      8.42 o 
  -4   6   6      571.57      536.36     18.83 o 
  -3   6   6       11.09       26.59      6.72 o 
  -2   6   6       16.98       14.13      6.46 o 
  -1   6   6        2.67        2.58      5.61 o 
   0   6   6      996.15      955.39     15.09 o 
   1   6   6      225.07      255.83     10.41 o 
   2   6   6     2808.43     2900.83     52.96 o 
   3   6   6        6.01        6.82      5.58 o 
   4   6   6        2.11       -0.03      5.55 o 
   5   6   6      127.72      122.59      9.23 o 
   6   6   6       12.47       19.51      6.89 o 
   7   6   6        2.22       11.03      7.08 o 
   8   6   6      262.54      265.68     16.02 o 
  -5   7   6       37.38       29.63     10.02 o 
  -4   7   6       46.00       40.92      9.23 o 
  -3   7   6        0.09       10.08      7.60 o 
  -2   7   6      150.14      133.66     10.47 o 
  -1   7   6      119.75      138.13      9.43 o 
   0   7   6     1138.42     1144.89     18.00 o 
   1   7   6      320.87      330.68     12.50 o 
   2   7   6     1261.07     1256.29     28.19 o 
   3   7   6       34.92       46.66      6.95 o 
   4   7   6       12.31        4.08      6.10 o 
   5   7   6       12.34       11.52      6.40 o 
   6   7   6     1241.16     1232.60     28.49 o 
   7   7   6        0.73       13.84      7.41 o 
   8   7   6      161.43      184.50     14.46 o 
  -4   8   6       17.48       21.73      9.92 o 
  -3   8   6       10.49        9.92      8.06 o 
  -2   8   6       47.01       40.92      8.78 o 
  -1   8   6       57.49       60.82      8.42 o 
   0   8   6     1395.05     1424.10     32.88 o 
   1   8   6       80.46       50.84      8.03 o 
   2   8   6      203.69      199.77     10.96 o 
   3   8   6       89.96       84.22      8.39 o 
   4   8   6      169.27      155.62     10.93 o 
   5   8   6       15.46       27.18      7.08 o 
   6   8   6      931.92      924.01     23.69 o 
   7   8   6        2.41       15.63      8.03 o 
   8   8   6        5.38       12.01      8.88 o 
  -3   9   6        1.20        2.68      8.71 o 
  -2   9   6      708.62      712.07     23.27 o 
  -1   9   6        0.15       -0.91      7.31 o 
   0   9   6      461.49      482.20     12.47 o 
   1   9   6        5.47        9.30      6.72 o 
   2   9   6       91.11       94.86      9.59 o 
   3   9   6       51.38       46.21      8.26 o 
   4   9   6      842.22      817.15     21.63 o 
   5   9   6       20.95       24.47      7.60 o 
   6   9   6      295.63      335.51     16.32 o 
   7   9   6       11.05       -5.06      8.32 o 
  -2  10   6      209.14      245.81     16.54 o 
  -1  10   6        0.00       -8.06      8.06 o 
   0  10   6        6.33        7.34      7.15 o 
   1  10   6        3.52       -0.85      7.41 o 
   2  10   6      243.92      260.00     14.26 o 
   3  10   6      244.38      222.35     13.54 o 
   4  10   6      439.65      420.52     17.00 o 
   5  10   6        1.81       -4.27      7.54 o 
   6  10   6       35.76       28.62      9.27 o 
   7  10   6        2.43       15.21      9.20 o 
   0  11   6       18.36       19.76      6.93 o 
   1  11   6        0.06        4.44      8.78 o 
   2  11   6       90.77      110.36     11.65 o 
   3  11   6       10.98       20.59      8.39 o 
   4  11   6       95.61       87.16     11.16 o 
   5  11   6        0.37        1.76      8.22 o 
   6  11   6        7.70        5.51      9.10 o 
   2  12   6      329.19      331.27     19.12 o 
   3  12   6        2.34        0.82      8.97 o 
   4  12   6        8.10        4.31      9.27 o 
  -5 -10   7       46.91       46.99     10.93 o 
  -4 -10   7       42.46       59.78     10.38 o 
  -3 -10   7       61.72       59.29     10.77 o 
  -2 -10   7       11.01        5.81      9.07 o 
  -1 -10   7      104.06      111.40     12.33 o 
   0 -10   7        0.31        1.36     14.94 o 
  -6  -9   7       19.48       21.63      9.10 o 
  -5  -9   7      119.38      139.14     12.73 o 
  -4  -9   7       30.48       31.65      8.75 o 
  -3  -9   7      301.30      306.96     15.50 o 
  -2  -9   7       10.39       11.36      7.77 o 
  -1  -9   7        5.99       15.47      8.13 o 
   0  -9   7        6.23        6.95     13.79 o 
   1  -9   7       61.05       61.28     11.00 o 
   2  -9   7        4.35       10.12      9.69 o 
  -7  -8   7       33.54       33.02      9.95 o 
  -6  -8   7        3.50       -7.05      7.05 o 
  -5  -8   7      420.41      436.37     17.85 o 
  -4  -8   7        6.81       17.23      7.34 o 
  -3  -8   7      342.87      309.67     14.36 o 
  -2  -8   7       22.45       25.09      7.70 o 
  -1  -8   7        0.81       -0.98      6.82 o 
   0  -8   7        1.40        3.35      5.16 o 
   1  -8   7      794.42      818.39     24.15 o 
   2  -8   7        0.01       -7.77      7.77 o 
   3  -8   7       22.85       15.86     10.18 o 
  -7  -7   7      193.58      197.65     14.65 o 
  -6  -7   7       13.68        7.80      8.06 o 
  -5  -7   7      980.78     1004.09     24.24 o 
  -4  -7   7        4.99        5.94      6.59 o 
  -3  -7   7        9.88       12.33      6.59 o 
  -2  -7   7       65.12       50.77      7.64 o 
  -1  -7   7      854.92      835.09     20.92 o 
   0  -7   7        1.15        1.89      4.62 o 
   1  -7   7      765.83      781.94     21.63 o 
   2  -7   7       14.89       15.40      7.80 o 
   3  -7   7       11.54       11.94      8.29 o 
   4  -7   7        6.28        8.19      9.82 o 
  -8  -6   7       32.93        9.23     10.02 o 
  -7  -6   7      766.01      768.92     24.18 o 
  -6  -6   7       54.72       43.66      8.58 o 
  -5  -6   7       70.36       90.88      9.30 o 
  -4  -6   7        2.87        2.81      6.00 o 
  -3  -6   7       95.05       80.96      8.09 o 
  -2  -6   7      266.67      256.32     11.49 o 
  -1  -6   7     1639.44     1648.55     35.18 o 
   0  -6   7      130.74      131.71     12.69 o 
   1  -6   7      267.74      289.86     13.05 o 
   2  -6   7      377.76      388.47     15.83 o 
   3  -6   7       38.72       50.97      8.58 o 
   4  -6   7       27.52       26.53      8.78 o 
   5  -6   7      165.74      189.39     15.17 o 
  -8  -5   7        0.33       -7.86      7.86 o 
  -7  -5   7      677.04      719.48     22.58 o 
  -6  -5   7      174.89      184.56     11.85 o 
  -5  -5   7        1.09        8.39      6.46 o 
  -4  -5   7       71.27       73.03      7.86 o 
  -3  -5   7       45.99       42.62      6.69 o 
  -2  -5   7       25.95       26.72      6.07 o 
  -1  -5   7     1328.17     1301.52     27.57 o 
   0  -5   7      368.56      386.93     24.03 o 
   1  -5   7      108.68       99.95      8.48 o 
   2  -5   7       28.60       25.52      7.24 o 
   3  -5   7      154.51      148.96     10.93 o 
   4  -5   7        4.70       16.45      7.60 o 
   5  -5   7       77.19      101.03     11.49 o 
  -8  -4   7        0.09        3.17      8.35 o 
  -7  -4   7      470.33      492.08     18.99 o 
  -6  -4   7        3.66        9.04      6.66 o 
  -5  -4   7       25.83       23.79      6.66 o 
  -4  -4   7      130.16      133.43      8.78 o 
  -3  -4   7     1275.70     1232.05     26.33 o 
  -2  -4   7       46.96       33.90      5.81 o 
  -1  -4   7     1180.49     1213.61     25.75 o 
   0  -4   7       73.88       83.90      6.53 o 
   1  -4   7       16.54       20.36      5.84 o 
   2  -4   7        1.97       -5.48      5.48 o 
   3  -4   7      739.63      723.23     18.89 o 
   4  -4   7        5.26        0.33      6.46 o 
   5  -4   7       92.90       80.60     10.25 o 
   6  -4   7        9.66       -8.22      8.22 o 
  -8  -3   7       33.29       33.64      9.53 o 
  -7  -3   7        1.10       -1.01      7.11 o 
  -6  -3   7       12.26       -0.59      6.33 o 
  -5  -3   7      367.69      376.59     13.51 o 
  -4  -3   7        7.27       10.74      5.38 o 
  -3  -3   7     1622.61     1547.79     30.35 o 
  -2  -3   7      331.57      331.37     10.15 o 
  -1  -3   7      315.75      399.31     10.67 o 
   0  -3   7        2.13        2.21      3.24 o 
   1  -3   7       33.01       23.00      5.61 o 
   2  -3   7      129.04      133.85      8.55 o 
   3  -3   7     1062.72     1055.87     23.07 o 
   4  -3   7        1.26        4.80      6.20 o 
   5  -3   7        5.90       -5.16      7.02 o 
   6  -3   7        0.49       -7.96      7.96 o 
  -8  -2   7        0.00       10.90      8.78 o 
  -7  -2   7       14.36       15.79      7.80 o 
  -6  -2   7       13.20       16.05      6.56 o 
  -5  -2   7     2125.51     2070.14     41.28 o 
  -4  -2   7       67.18       60.63      6.79 o 
  -3  -2   7      108.09      102.72      6.92 o 
  -2  -2   7        1.40       -2.51      4.31 o 
  -1  -2   7      357.32      345.24      9.63 o 
   0  -2   7      321.95      374.68      7.30 o 
   1  -2   7     9852.88     9967.27    143.15 o 
   2  -2   7      110.08      121.62      7.80 o 
   3  -2   7      601.53      607.33     15.70 o 
   4  -2   7       14.06        3.52      6.04 o 
   5  -2   7       27.82       29.76      7.41 o 
   6  -2   7       19.06        0.07      7.34 o 
   7  -2   7      339.15      365.83     18.66 o 
  -8  -1   7        0.72       -2.71      8.45 o 
  -7  -1   7     1042.34     1088.34     27.25 o 
  -6  -1   7       35.89       32.57      7.41 o 
  -5  -1   7     1274.53     1208.68     27.74 o 
  -4  -1   7       34.42       51.03      6.36 o 
  -3  -1   7      428.42      447.53     12.43 o 
  -2  -1   7        0.02       -2.74      4.18 o 
  -1  -1   7     4790.09     4873.54     86.80 o 
   0  -1   7     1052.03     1097.42     56.88 o 
   1  -1   7     6718.59     7142.17    113.16 o 
   2  -1   7      199.23      190.40      8.16 o 
   3  -1   7        1.25        9.72      5.09 o 
   4  -1   7        0.15        6.36      5.65 o 
   5  -1   7      526.51      555.31     17.36 o 
   6  -1   7       15.93       -0.59      7.08 o 
   7  -1   7      216.77      200.62     14.78 o 
  -8   0   7       16.42        6.53      9.59 o 
  -7   0   7      680.93      737.79     23.20 o 
  -6   0   7       27.15       35.14      7.44 o 
  -5   0   7      272.73      252.30     11.65 o 
  -4   0   7       46.10       59.00      6.75 o 
  -3   0   7     1457.00     1582.96     31.16 o 
  -2   0   7      261.06      296.45      9.01 o 
  -1   0   7    12544.19    12181.87    132.09 o 
   0   0   7      459.24      502.01     20.59 o 
   1   0   7     2019.95     2211.44     36.51 o 
   2   0   7       51.12       33.12      5.19 o 
   3   0   7       77.86       84.38      6.69 o 
   4   0   7       41.81       40.30      6.33 o 
   5   0   7      687.35      666.36     17.85 o 
   6   0   7        1.42       13.84      6.89 o 
   7   0   7       15.58        3.92      8.16 o 
   8   0   7        0.13       -0.13      9.27 o 
  -7   1   7      130.35      127.13     12.11 o 
  -6   1   7       22.28       21.18      7.44 o 
  -5   1   7       71.80       63.14      7.60 o 
  -4   1   7      103.90      102.85      7.90 o 
  -3   1   7     7502.05     7590.30    136.82 o 
  -2   1   7      150.58      165.50      7.37 o 
  -1   1   7     3144.63     2983.61     47.45 o 
   0   1   7      106.54      112.28      6.04 o 
   1   1   7        9.41       17.56      2.55 o 
   2   1   7       93.13       92.51      5.91 o 
   3   1   7     1324.95     1251.82     24.60 o 
   4   1   7       95.13      105.56      7.67 o 
   5   1   7     1222.17     1173.64     25.22 o 
   6   1   7       44.35       34.23      7.37 o 
   7   1   7       14.97        4.76      7.44 o 
   8   1   7        9.28        8.84      8.55 o 
  -7   2   7        4.54       18.73      8.68 o 
  -6   2   7        6.98        8.35      7.44 o 
  -5   2   7        8.86       21.57      6.85 o 
  -4   2   7       74.99       88.33      7.80 o 
  -3   2   7     1369.91     1301.42     27.41 o 
  -2   2   7        2.53        7.11      4.73 o 
  -1   2   7      289.23      328.82      9.43 o 
   0   2   7      420.33      454.80     35.96 o 
   1   2   7     1153.10     1249.24     21.60 o 
   2   2   7        3.36        1.60      4.01 o 
   3   2   7    13705.54    13259.80    168.70 o 
   4   2   7      137.01      133.26      8.13 o 
   5   2   7      125.11      139.17      8.97 o 
   6   2   7       10.28       14.46      6.82 o 
   7   2   7        1.17        7.21      7.08 o 
   8   2   7        8.21       14.98      8.97 o 
  -7   3   7        2.03        1.04      8.39 o 
  -6   3   7       16.85       20.07      8.09 o 
  -5   3   7      963.95      943.79     24.11 o 
  -4   3   7       97.85       97.47      8.45 o 
  -3   3   7     2645.78     2624.80     48.07 o 
  -2   3   7       38.45       43.56      5.78 o 
  -1   3   7     1492.69     1610.80     30.90 o 
   0   3   7       17.45        8.70      4.19 o 
   1   3   7     5957.67     6240.94    101.52 o 
   2   3   7      329.08      346.64      9.79 o 
   3   3   7    11726.52    11891.65    164.59 o 
   4   3   7        0.16        5.19      5.16 o 
   5   3   7       55.86       39.74      6.79 o 
   6   3   7       49.57       62.00      8.42 o 
   7   3   7      276.09      272.40     14.26 o 
   8   3   7        3.45       -3.62      8.22 o 
  -6   4   7       35.30       32.99      9.33 o 
  -5   4   7     1187.69     1180.98     27.34 o 
  -4   4   7       88.69       88.79      8.88 o 
  -3   4   7       70.56       78.22      7.47 o 
  -2   4   7       74.76       84.45      7.51 o 
  -1   4   7     2232.73     2312.23     43.63 o 
   0   4   7       34.18       28.20      3.63 o 
   1   4   7     7630.33     7965.88    126.71 o 
   2   4   7        1.62        7.54      4.44 o 
   3   4   7      727.88      792.97     17.56 o 
   4   4   7       21.70       18.18      5.78 o 
   5   4   7       30.10       26.66      6.33 o 
   6   4   7       16.30       22.45      7.18 o 
   7   4   7      945.83      991.56     24.83 o 
   8   4   7        8.96       14.59      8.48 o 
  -6   5   7        7.92        6.04      8.97 o 
  -5   5   7       74.91       85.88     10.57 o 
  -4   5   7      210.65      197.65     11.98 o 
  -3   5   7        1.20       -2.45      5.74 o 
  -2   5   7        8.49       12.92      6.07 o 
  -1   5   7     2889.98     2842.29     52.83 o 
   0   5   7       39.46       33.05      8.08 o 
   1   5   7      333.29      312.64     10.38 o 
   2   5   7       12.57        0.62      5.03 o 
   3   5   7      103.69      110.95      7.57 o 
   4   5   7       30.03       25.48      6.10 o 
   5   5   7      409.13      379.24     13.64 o 
   6   5   7       15.45       22.06      6.98 o 
   7   5   7      117.10      114.73     10.54 o 
   8   5   7        0.63        2.74      8.35 o 
  -5   6   7       17.97       13.64      8.45 o 
  -4   6   7        3.97       13.25      7.47 o 
  -3   6   7      313.87      307.22     14.10 o 
  -2   6   7       23.16       36.91      7.28 o 
  -1   6   7      719.12      759.23     19.51 o 
   0   6   7       47.61       51.89      4.72 o 
   1   6   7       54.11       73.42      7.11 o 
   2   6   7      334.81      358.45     11.91 o 
   3   6   7     2760.03     2773.08     49.47 o 
   4   6   7        0.05       -1.70      5.32 o 
   5   6   7      552.27      603.31     17.26 o 
   6   6   7       62.46       53.81      8.19 o 
   7   6   7       62.74       60.43      9.40 o 
   8   6   7       13.28       12.69      8.91 o 
  -5   7   7        1.77        3.85      9.33 o 
  -4   7   7       70.19       51.00      9.76 o 
  -3   7   7      312.08      322.85     15.30 o 
  -2   7   7        8.00        0.95      6.56 o 
  -1   7   7        3.02        4.05      5.94 o 
   0   7   7       87.23       75.13      8.30 o 
   1   7   7       12.23       17.69      6.27 o 
   2   7   7       94.80       73.94      7.80 o 
   3   7   7      636.12      626.45     16.54 o 
   4   7   7        2.32        2.51      5.94 o 
   5   7   7      442.29      436.02     15.63 o 
   6   7   7        0.94        2.51      6.79 o 
   7   7   7      100.14      112.67     11.36 o 
   8   7   7        0.27       -1.86      7.57 o 
  -4   8   7        0.21       -3.26      8.55 o 
  -3   8   7      237.96      209.82     14.29 o 
  -2   8   7      114.74      103.24     10.80 o 
  -1   8   7      157.33      160.84     11.29 o 
   0   8   7       58.64       51.80      5.87 o 
   1   8   7      508.22      488.42     16.09 o 
   2   8   7       37.36       25.22      6.98 o 
   3   8   7      288.65      274.49     12.47 o 
   4   8   7        0.05        5.58      6.23 o 
   5   8   7       11.76        9.53      6.72 o 
   6   8   7       29.45       22.58      7.80 o 
   7   8   7      158.05      125.56     11.91 o 
   8   8   7        0.15       -8.75      8.75 o 
  -3   9   7       99.85      134.64     13.57 o 
  -2   9   7       80.58       89.80     10.57 o 
  -1   9   7      234.86      240.07     14.19 o 
   0   9   7        0.12       -2.32      8.91 o 
   1   9   7      626.55      647.24     19.58 o 
   2   9   7      120.50      102.07      9.85 o 
   3   9   7     1311.67     1248.85     28.58 o 
   4   9   7       24.77       31.00      7.73 o 
   5   9   7        2.88        0.75      6.62 o 
   6   9   7       24.27       35.05      8.81 o 
   7   9   7      331.55      364.00     18.66 o 
  -2  10   7        4.21       -9.46      9.46 o 
  -1  10   7       22.68       29.73     10.12 o 
   0  10   7        1.80        3.38      5.63 o 
   1  10   7      366.58      344.35     16.32 o 
   2  10   7       16.74       26.63      7.99 o 
   3  10   7        1.56        1.53      7.37 o 
   4  10   7       37.79       47.41      8.65 o 
   5  10   7       64.18       53.94      9.66 o 
   6  10   7        0.87        4.11      8.32 o 
   7  10   7      346.50      365.79     19.68 o 
   0  11   7       22.11       26.83      7.14 o 
   1  11   7       49.68       35.54      9.89 o 
   2  11   7       13.55       12.99      8.84 o 
   3  11   7        2.20        7.18      7.47 o 
   4  11   7        0.09        5.45      8.35 o 
   5  11   7      152.79      140.67     13.12 o 
   6  11   7       11.48       14.00      9.69 o 
   2  12   7        0.78        9.56      9.50 o 
   3  12   7       19.50       23.43     10.25 o 
   4  12   7       13.17       17.33      9.89 o 
  -5 -10   8        8.12       13.05      9.69 o 
  -4 -10   8       72.68       68.30     11.06 o 
  -3 -10   8        1.94       -4.11      8.42 o 
  -2 -10   8        0.51       -8.32      8.32 o 
  -1 -10   8       13.11       11.52      9.37 o 
   0 -10   8      149.76      155.20     20.77 o 
  -6  -9   8       52.91       45.85     10.67 o 
  -5  -9   8       34.24       30.87      9.66 o 
  -4  -9   8       11.34        5.38      7.64 o 
  -3  -9   8      141.28      116.13     11.71 o 
  -2  -9   8      302.35      255.47     14.98 o 
  -1  -9   8        0.02       -5.19      7.67 o 
   0  -9   8      280.34      286.85     11.72 o 
   1  -9   8       11.54        7.67      9.23 o 
  -7  -8   8       48.92       53.94     11.19 o 
  -6  -8   8        5.01       16.80      8.61 o 
  -5  -8   8       64.07       55.28     10.05 o 
  -4  -8   8      163.54      170.30     12.20 o 
  -3  -8   8        1.30       12.14      7.05 o 
  -2  -8   8      323.21      301.09     14.55 o 
  -1  -8   8        0.37        8.32      7.64 o 
   0  -8   8       68.95       65.67      6.70 o 
   1  -8   8        1.59        1.99      7.67 o 
   2  -8   8       51.23       39.61     10.12 o 
  -7  -7   8        4.29        7.18      8.39 o 
  -6  -7   8      109.36      104.91     11.06 o 
  -5  -7   8       13.12       18.27      7.21 o 
  -4  -7   8     1263.87     1271.07     28.78 o 
  -3  -7   8       89.89       80.21      8.97 o 
  -2  -7   8      646.51      683.06     19.32 o 
  -1  -7   8        1.34        8.88      6.79 o 
   0  -7   8        2.29        9.36      5.00 o 
   1  -7   8       13.21       13.12      7.37 o 
   2  -7   8       82.85       69.15     10.18 o 
   3  -7   8      102.12       94.17     11.68 o 
  -8  -6   8        4.32        8.19      8.91 o 
  -7  -6   8        7.33       -0.23      7.99 o 
  -6  -6   8      159.43      153.20     11.62 o 
  -5  -6   8       99.24       87.39      9.40 o 
  -4  -6   8     1765.20     1769.45     37.56 o 
  -3  -6   8        0.93        2.35      5.97 o 
  -2  -6   8        4.14       -2.94      5.58 o 
  -1  -6   8      231.33      222.05     11.26 o 
   0  -6   8       88.45       89.16      6.27 o 
   1  -6   8      136.20      131.80     10.51 o 
   2  -6   8      737.53      742.45     21.18 o 
   3  -6   8        0.45        3.36      7.60 o 
   4  -6   8       75.30       69.41     10.90 o 
  -8  -5   8        2.27       -3.65      8.61 o 
  -7  -5   8        0.04        4.60      7.24 o 
  -6  -5   8     1219.61     1214.59     28.06 o 
  -5  -5   8        1.22       10.12      6.72 o 
  -4  -5   8      133.37      149.68      9.72 o 
  -3  -5   8      218.68      229.89     10.93 o 
  -2  -5   8      168.94      152.75      9.10 o 
  -1  -5   8      461.65      469.01     14.19 o 
   0  -5   8      675.70      733.63     12.91 o 
   1  -5   8        5.86       10.54      6.00 o 
   2  -5   8     1329.66     1296.07     28.29 o 
   3  -5   8      105.10      120.83     10.21 o 
   4  -5   8       79.43       76.32     10.54 o 
   5  -5   8        4.74        2.55      8.91 o 
  -8  -4   8        9.34       16.02      9.27 o 
  -7  -4   8      244.37      264.83     14.59 o 
  -6  -4   8     1082.44     1113.43     26.17 o 
  -5  -4   8        2.25       -5.22      5.81 o 
  -4  -4   8       90.08       91.07      8.26 o 
  -3  -4   8      106.81       96.65      7.70 o 
  -2  -4   8       19.05       10.93      5.29 o 
  -1  -4   8       44.18       44.28      6.36 o 
   0  -4   8     2638.58     2811.01     37.19 o 
   1  -4   8       64.84       64.90      7.21 o 
   2  -4   8      210.58      201.07     10.54 o 
   3  -4   8        0.38        8.55      6.49 o 
   4  -4   8        0.86        5.74      6.89 o 
   5  -4   8       44.64       34.23      8.97 o 
   6  -4   8      348.98      325.95     18.70 o 
  -8  -3   8      134.20      123.61     12.89 o 
  -7  -3   8       65.33       71.53      9.99 o 
  -6  -3   8       88.19       82.88      9.17 o 
  -5  -3   8       21.33       17.72      6.43 o 
  -4  -3   8     1261.20     1329.42     27.54 o 
  -3  -3   8       16.63       13.51      5.38 o 
  -2  -3   8       72.45       52.21      6.04 o 
  -1  -3   8      221.99      252.24      9.43 o 
   0  -3   8     3178.13     3289.34     40.59 o 
   1  -3   8      327.68      336.82     11.16 o 
   2  -3   8       41.16       48.78      6.59 o 
   3  -3   8       81.04       78.80      8.22 o 
   4  -3   8      157.39      164.10     11.16 o 
   5  -3   8       19.89        0.26      7.57 o 
   6  -3   8      611.33      637.19     22.97 o 
  -8  -2   8      270.41      314.50     17.42 o 
  -7  -2   8      184.73      209.36     13.38 o 
  -6  -2   8      383.00      394.02     15.43 o 
  -5  -2   8        4.65       -1.11      5.97 o 
  -4  -2   8      725.43      762.39     18.63 o 
  -3  -2   8      420.91      407.23     12.04 o 
  -2  -2   8     2148.56     2115.63     39.74 o 
  -1  -2   8      281.08      331.14      9.56 o 
   0  -2   8     7739.67     8210.69    155.70 o 
   1  -2   8        2.74        2.35      4.80 o 
   2  -2   8       62.94       61.93      6.69 o 
   3  -2   8        0.61        5.55      5.42 o 
   4  -2   8      950.41      897.29     21.63 o 
   5  -2   8       17.22        4.37      7.21 o 
   6  -2   8      237.38      225.71     14.33 o 
   7  -2   8        0.68       -3.39      9.20 o 
  -8  -1   8      292.03      338.29     18.83 o 
  -7  -1   8       31.55       42.32      8.94 o 
  -6  -1   8      120.50      121.29     10.18 o 
  -5  -1   8       88.92       88.63      8.26 o 
  -4  -1   8      103.81       87.58      7.47 o 
  -3  -1   8       49.74       34.69      5.58 o 
  -2  -1   8     4418.50     4270.12     75.77 o 
  -1  -1   8      149.27      125.66      6.56 o 
   0  -1   8     3511.77     3784.74     50.61 o 
   1  -1   8       14.25       14.75      4.76 o 
   2  -1   8      174.93      183.29      8.42 o 
   3  -1   8      425.49      456.70     13.15 o 
   4  -1   8     3176.57     3118.97     56.88 o 
   5  -1   8        0.01        4.57      6.43 o 
   6  -1   8       57.52       68.59      9.20 o 
   7  -1   8        3.34        6.33      8.58 o 
  -8   0   8      116.64      106.90     12.95 o 
  -7   0   8       89.00       59.42      9.95 o 
  -6   0   8       13.66       10.96      6.95 o 
  -5   0   8       33.11       46.34      7.54 o 
  -4   0   8     1664.94     1585.61     32.24 o 
  -3   0   8      281.54      294.92     10.12 o 
  -2   0   8     6315.54     6646.48    114.93 o 
  -1   0   8       48.50       36.12      4.80 o 
   0   0   8     4215.47     4632.76     79.62 o 
   1   0   8       36.41       24.77      4.83 o 
   2   0   8     2680.17     2713.23     47.61 o 
   3   0   8      118.52      117.63      7.57 o 
   4   0   8      659.77      613.89     16.15 o 
   5   0   8       93.65       97.11      8.88 o 
   6   0   8       13.02       23.82      7.44 o 
   7   0   8       58.18       57.95     10.21 o 
  -7   1   8       39.12       54.13      9.85 o 
  -6   1   8       50.95       46.89      8.48 o 
  -5   1   8       42.33       42.68      7.57 o 
  -4   1   8     3034.51     3026.88     57.99 o 
  -3   1   8       25.52       24.02      5.65 o 
  -2   1   8      553.76      562.49     13.25 o 
  -1   1   8      874.90      948.00     19.94 o 
   0   1   8     1831.13     1847.25     84.43 o 
   1   1   8        0.76       12.33      4.05 o 
   2   1   8      561.72      532.51     13.02 o 
   3   1   8        0.52       -0.88      4.57 o 
   4   1   8        1.07       -3.88      5.19 o 
   5   1   8       53.51       53.03      7.02 o 
   6   1   8      625.98      580.70     18.44 o 
   7   1   8       15.89        0.20      7.64 o 
   8   1   8      374.27      389.35     19.64 o 
  -7   2   8       23.55       38.83      9.50 o 
  -6   2   8      220.25      222.87     13.38 o 
  -5   2   8      331.52      317.99     13.93 o 
  -4   2   8       14.23       12.60      5.74 o 
  -3   2   8        0.31       -3.75      4.89 o 
  -2   2   8        1.83       -3.65      4.67 o 
  -1   2   8       32.24       24.73      4.89 o 
   0   2   8     5257.92     5349.46     65.89 o 
   1   2   8       84.94       70.58      5.35 o 
   2   2   8      606.86      572.80     13.41 o 
   3   2   8       56.25       52.50      6.20 o 
   4   2   8      614.82      624.46     15.56 o 
   5   2   8       11.78       10.57      6.33 o 
   6   2   8      642.66      660.06     19.09 o 
   7   2   8        0.93       -6.89      6.89 o 
   8   2   8       36.57       23.49      9.50 o 
  -7   3   8        3.98       10.41      9.04 o 
  -6   3   8      265.46      280.59     15.37 o 
  -5   3   8        6.80        1.04      6.92 o 
  -4   3   8      153.85      137.51      9.76 o 
  -3   3   8        6.65        6.75      5.45 o 
  -2   3   8      224.69      179.05      8.58 o 
  -1   3   8      137.80      141.62      7.24 o 
   0   3   8     4828.78     4877.46    130.74 o 
   1   3   8       98.24      106.05      6.56 o 
   2   3   8      126.16      114.18      6.75 o 
   3   3   8      155.84      159.60      8.16 o 
   4   3   8     7792.22     7652.20    123.12 o 
   5   3   8        2.46       -5.25      5.25 o 
   6   3   8      680.70      694.88     19.42 o 
   7   3   8        1.12        0.62      7.02 o 
   8   3   8        8.50        4.57      8.35 o 
  -6   4   8       43.41       58.21     10.28 o 
  -5   4   8       62.01       77.47      9.59 o 
  -4   4   8      269.95      287.74     13.28 o 
  -3   4   8       39.68       31.26      6.62 o 
  -2   4   8     4144.37     4072.67     70.58 o 
  -1   4   8       56.54       43.95      6.07 o 
   0   4   8      930.25      976.05     17.10 o 
   1   4   8      309.42      334.17      9.95 o 
   2   4   8       87.92       75.18      6.36 o 
   3   4   8      240.11      234.36      9.43 o 
   4   4   8     2282.84     2187.35     41.15 o 
   5   4   8        0.25       -0.20      5.55 o 
   6   4   8      352.27      362.79     14.59 o 
   7   4   8        2.18       25.42      7.96 o 
   8   4   8        6.97        7.37      8.26 o 
  -6   5   8        1.25        0.69      9.30 o 
  -5   5   8       19.89       33.32      8.58 o 
  -4   5   8      371.36      366.35     15.53 o 
  -3   5   8        0.03        5.22      6.10 o 
  -2   5   8     1932.85     1870.90     36.51 o 
  -1   5   8      407.14      435.92     12.99 o 
   0   5   8        1.87       -3.43      3.43 o 
   1   5   8      209.26      235.43      9.37 o 
   2   5   8      747.78      722.06     16.45 o 
   3   5   8       47.62       42.39      6.43 o 
   4   5   8      574.17      536.26     14.62 o 
   5   5   8      155.05      154.48      9.92 o 
   6   5   8      483.56      455.53     16.09 o 
   7   5   8       14.62       15.17      7.37 o 
   8   5   8       78.79       94.14     11.29 o 
  -5   6   8        5.16        1.40      8.45 o 
  -4   6   8      967.17     1017.96     25.84 o 
  -3   6   8       86.54       92.08      9.20 o 
  -2   6   8       16.65       24.08      6.33 o 
  -1   6   8       21.47       32.27      6.46 o 
   0   6   8        7.71       10.26      3.99 o 
   1   6   8      238.80      275.57     10.87 o 
   2   6   8     4713.25     4800.93     85.00 o 
   3   6   8       18.54       10.31      5.81 o 
   4   6   8      109.23      104.58      8.48 o 
   5   6   8        2.06       -1.31      6.13 o 
   6   6   8       21.48        7.96      6.98 o 
   7   6   8        0.01        5.16      7.28 o 
   8   6   8      374.09      419.41     19.15 o 
  -4   7   8      353.29      335.51     17.42 o 
  -3   7   8       29.78       26.30      8.16 o 
  -2   7   8      366.28      343.21     14.72 o 
  -1   7   8      326.87      305.72     12.99 o 
   0   7   8      695.58      731.07     13.09 o 
   1   7   8       79.33       67.35      7.80 o 
   2   7   8      895.32      912.36     21.50 o 
   3   7   8       17.17       17.75      6.13 o 
   4   7   8      188.92      166.29     10.18 o 
   5   7   8       10.13       12.50      6.82 o 
   6   7   8      833.71      804.48     22.06 o 
   7   7   8        1.67       -4.14      7.28 o 
   8   7   8      387.08      407.53     18.93 o 
  -4   8   8        0.82        0.59      8.65 o 
  -3   8   8        0.53       -7.31      7.31 o 
  -2   8   8       56.94       59.49      9.23 o 
  -1   8   8       19.85       31.62      7.80 o 
   0   8   8     3125.66     3169.25     42.58 o 
   1   8   8        4.52        1.44      6.43 o 
   2   8   8       15.91       15.60      6.27 o 
   3   8   8        9.04       18.76      6.40 o 
   4   8   8      370.53      382.66     15.04 o 
   5   8   8        0.00        3.98      6.59 o 
   6   8   8      449.32      467.44     17.91 o 
   7   8   8       10.28       23.00      8.45 o 
   8   8   8       56.83       68.46     11.94 o 
  -3   9   8        0.02        6.43      9.14 o 
  -2   9   8      332.25      312.64     16.84 o 
  -1   9   8        0.00        3.03      7.47 o 
   0   9   8      931.92      943.59     17.29 o 
   1   9   8       13.52        9.20      7.31 o 
   2   9   8      186.16      167.46     11.49 o 
   3   9   8       18.94       14.26      7.34 o 
   4   9   8      547.64      531.33     18.08 o 
   5   9   8       30.21       28.62      8.06 o 
   6   9   8      165.07      178.59     13.05 o 
   7   9   8        3.06       -1.11      8.03 o 
  -2  10   8      300.70      318.77     18.70 o 
  -1  10   8        2.63        7.05      8.52 o 
   0  10   8       87.19       99.09     10.52 o 
   1  10   8        2.95       -7.21      7.21 o 
   2  10   8        4.01       -4.63      7.15 o 
   3  10   8        0.19        8.35      7.41 o 
   4  10   8      359.34      355.78     16.80 o 
   5  10   8        4.79        7.24      7.18 o 
   6  10   8       31.12       39.42      9.43 o 
   7  10   8        1.06       10.02      9.33 o 
   0  11   8        8.20       17.01      6.53 o 
   1  11   8        1.64        1.99      8.48 o 
   2  11   8      115.41      146.22     13.05 o 
   3  11   8       51.93       55.28     10.21 o 
   4  11   8       97.05       84.71     11.32 o 
   5  11   8       33.37       27.80      9.10 o 
   6  11   8      141.34      179.80     15.17 o 
   2  12   8       74.37       74.82     12.56 o 
   3  12   8        7.14       14.23      9.46 o 
   4  12   8       35.34       25.03     10.57 o 
  -4 -10   9        0.48        3.59      9.43 o 
  -3 -10   9      120.73      103.57     12.73 o 
  -2 -10   9        0.06        5.09      8.88 o 
  -1 -10   9       92.32       67.09     12.17 o 
  -6  -9   9        0.45        7.05      9.43 o 
  -5  -9   9        7.43       -4.96      8.22 o 
  -4  -9   9       68.35       59.49     10.28 o 
  -3  -9   9      673.49      680.36     22.91 o 
  -2  -9   9       46.78       48.07      9.37 o 
  -1  -9   9        4.92       10.93      8.65 o 
   0  -9   9       25.46       22.31      7.55 o 
   1  -9   9        2.87        9.66      9.85 o 
  -6  -8   9        7.09       11.32      8.78 o 
  -5  -8   9      428.96      421.69     18.37 o 
  -4  -8   9        3.33        7.73      7.64 o 
  -3  -8   9      368.84      354.18     15.99 o 
  -2  -8   9      187.98      187.73     12.47 o 
  -1  -8   9        7.16        9.17      7.67 o 
   0  -8   9      148.95      148.60      9.51 o 
   1  -8   9      338.13      336.59     17.42 o 
   2  -8   9       10.20       16.77      8.71 o 
  -7  -7   9       43.43       41.44     10.12 o 
  -6  -7   9      123.76      145.73     12.07 o 
  -5  -7   9      838.89      840.51     23.49 o 
  -4  -7   9       55.00       66.14      8.78 o 
  -3  -7   9      265.31      270.61     13.15 o 
  -2  -7   9       94.58       76.52      9.27 o 
  -1  -7   9       85.23       98.90      9.82 o 
   0  -7   9      168.17      161.10      8.29 o 
   1  -7   9      910.32      927.60     24.34 o 
   2  -7   9       55.90       46.01      9.59 o 
   3  -7   9        7.30       11.85      9.07 o 
  -7  -6   9      332.88      371.11     18.18 o 
  -6  -6   9       12.99        8.94      7.83 o 
  -5  -6   9      725.75      751.17     21.08 o 
  -4  -6   9       64.19       64.22      8.39 o 
  -3  -6   9       38.67       35.89      7.02 o 
  -2  -6   9        1.67       -1.31      6.04 o 
  -1  -6   9      290.05      302.26     13.02 o 
   0  -6   9       32.52       32.04      9.15 o 
   1  -6   9      141.72      161.46     11.23 o 
   2  -6   9        2.61        6.82      7.18 o 
   3  -6   9       13.54       32.44      8.68 o 
   4  -6   9        7.61        7.21      8.48 o 
  -8  -5   9       12.60        4.83      9.43 o 
  -7  -5   9      531.53      544.45     20.79 o 
  -6  -5   9       67.16       65.88      9.23 o 
  -5  -5   9      354.76      324.71     14.33 o 
  -4  -5   9       50.14       35.89      7.28 o 
  -3  -5   9       78.71       86.08      7.96 o 
  -2  -5   9       63.99       54.75      7.15 o 
  -1  -5   9     1696.50     1672.66     34.85 o 
   0  -5   9        8.26        7.50      4.19 o 
   1  -5   9       17.99       24.31      6.89 o 
   2  -5   9        6.90        3.62      6.27 o 
   3  -5   9       58.98       65.46      9.20 o 
   4  -5   9       65.21       56.35      9.82 o 
   5  -5   9      139.37      118.68     13.22 o 
  -8  -4   9        2.60        0.03      9.30 o 
  -7  -4   9      302.43      295.80     16.05 o 
  -6  -4   9       26.99       28.29      7.57 o 
  -5  -4   9      235.74      228.71     12.04 o 
  -4  -4   9      110.63      112.45      8.81 o 
  -3  -4   9     1960.58     1865.15     39.97 o 
  -2  -4   9      212.15      210.40      9.92 o 
  -1  -4   9      439.51      467.67     13.48 o 
   0  -4   9      299.80      306.94      8.12 o 
   1  -4   9      201.63      219.74     10.74 o 
   2  -4   9      262.10      274.72     12.33 o 
   3  -4   9     1071.00     1030.10     24.90 o 
   4  -4   9      136.27      145.83     11.78 o 
   5  -4   9      193.88      180.65     13.51 o 
   6  -4   9       13.88        4.76      9.66 o 
  -8  -3   9       26.37       40.04     10.87 o 
  -7  -3   9       27.74       62.81      9.33 o 
  -6  -3   9        0.62        1.89      6.66 o 
  -5  -3   9        3.33        8.42      5.81 o 
  -4  -3   9        2.17        5.03      5.58 o 
  -3  -3   9     4388.26     4381.13     81.12 o 
  -2  -3   9      279.67      301.22     10.51 o 
  -1  -3   9       29.07       42.52      6.00 o 
   0  -3   9        1.53        0.98      3.59 o 
   1  -3   9     1290.93     1261.51     26.82 o 
   2  -3   9        2.93        9.04      5.74 o 
   3  -3   9     1122.31     1070.49     24.02 o 
   4  -3   9      106.71      114.73      9.99 o 
   5  -3   9        0.56        8.42      7.57 o 
   6  -3   9        7.71       23.43      8.91 o 
  -8  -2   9        1.51        0.88      8.94 o 
  -7  -2   9       58.32       58.25      9.72 o 
  -6  -2   9        8.44        4.08      6.85 o 
  -5  -2   9     1336.45     1348.44     28.06 o 
  -4  -2   9       64.03       84.58      7.80 o 
  -3  -2   9     1457.46     1482.95     29.30 o 
  -2  -2   9        0.78        6.62      4.70 o 
  -1  -2   9     1003.54     1069.19     22.74 o 
   0  -2   9      263.11      281.55      7.51 o 
   1  -2   9     6770.25     6798.31    106.77 o 
   2  -2   9      400.10      410.14     12.73 o 
   3  -2   9      171.04      173.07      9.89 o 
   4  -2   9       75.19       78.09      8.32 o 
   5  -2   9       45.29       34.78      7.80 o 
   6  -2   9       14.42        9.85      7.77 o 
   7  -2   9      229.12      217.09     16.74 o 
  -8  -1   9        4.75       -8.88      8.88 o 
  -7  -1   9      407.51      408.34     17.88 o 
  -6  -1   9       25.77       19.12      7.47 o 
  -5  -1   9      710.23      722.55     19.19 o 
  -4  -1   9      101.98       99.43      7.77 o 
  -3  -1   9       18.04        9.95      5.38 o 
  -2  -1   9      262.56      290.91      9.69 o 
  -1  -1   9     4734.25     5066.91     82.62 o 
   0  -1   9        2.22        4.23      3.90 o 
   1  -1   9       85.39       59.06      5.84 o 
   2  -1   9      402.29      421.46     11.98 o 
   3  -1   9      278.34      286.27     11.26 o 
   4  -1   9        4.81       -0.98      5.68 o 
   5  -1   9      239.86      231.16     12.76 o 
   6  -1   9      119.57      117.08     11.58 o 
   7  -1   9      171.96      190.99     14.59 o 
  -7   0   9      799.86      809.57     24.93 o 
  -6   0   9        0.02       -2.74      6.43 o 
  -5   0   9        6.94        8.06      6.13 o 
  -4   0   9      109.78      122.86      8.48 o 
  -3   0   9      603.84      609.55     15.01 o 
  -2   0   9      114.60      137.15      7.37 o 
  -1   0   9     2302.96     2258.72     42.65 o 
   0   0   9       35.24       22.51      4.19 o 
   1   0   9     1396.89     1428.32     27.25 o 
   2   0   9        2.55        3.52      4.73 o 
   3   0   9       19.96       26.24      5.71 o 
   4   0   9       61.66       49.21      7.02 o 
   5   0   9      353.71      348.04     14.16 o 
   6   0   9       23.66       26.30      7.64 o 
   7   0   9      185.23      185.28     14.03 o 
  -7   1   9      374.20      399.21     18.80 o 
  -6   1   9        0.13       -6.56      6.56 o 
  -5   1   9      163.34      174.93     10.96 o 
  -4   1   9       42.09       52.63      7.02 o 
  -3   1   9      271.27      242.06     10.05 o 
  -2   1   9       15.44        9.04      4.99 o 
  -1   1   9     3777.62     3759.61     61.09 o 
   0   1   9      296.51      293.73      6.90 o 
   1   1   9      690.96      749.04     16.18 o 
   2   1   9       32.75       25.58      5.09 o 
   3   1   9       67.46       59.62      6.43 o 
   4   1   9       28.40       32.44      6.33 o 
   5   1   9     1192.66     1137.39     25.94 o 
   6   1   9       90.88       91.56      9.59 o 
   7   1   9      156.41      155.55     12.69 o 
   8   1   9        0.55       -8.97      8.97 o 
  -7   2   9       39.07       38.96      9.89 o 
  -6   2   9       49.24       42.62      9.23 o 
  -5   2   9       90.32       78.25      9.17 o 
  -4   2   9       19.10       14.33      5.97 o 
  -3   2   9     1999.77     1821.56     37.62 o 
  -2   2   9        1.99       -4.67      4.67 o 
  -1   2   9      183.92      119.95      6.89 o 
   0   2   9      279.75      285.86     17.47 o 
   1   2   9        9.68        7.15      4.57 o 
   2   2   9        8.63       12.53      4.76 o 
   3   2   9       63.32       41.38      5.87 o 
   4   2   9       33.08       21.93      6.13 o 
   5   2   9     2235.51     2199.72     43.04 o 
   6   2   9       16.91        7.54      6.72 o 
   7   2   9        3.72        3.65      7.73 o 
   8   2   9        6.74       10.57      8.55 o 
  -7   3   9       16.09        5.87      9.04 o 
  -6   3   9        7.38        3.88      7.47 o 
  -5   3   9      591.24      606.12     19.19 o 
  -4   3   9       83.98       76.68      8.29 o 
  -3   3   9     4377.61     4300.76     75.74 o 
  -2   3   9      277.86      295.28     10.80 o 
  -1   3   9       12.10        7.37      5.12 o 
   0   3   9      183.74      188.15      5.62 o 
   1   3   9     2779.07     2845.49     48.82 o 
   2   3   9        0.15       -3.56      4.44 o 
   3   3   9     4382.84     4298.71     74.59 o 
   4   3   9       19.65       13.28      5.78 o 
   5   3   9      205.29      199.54     10.70 o 
   6   3   9        1.28        2.68      6.62 o 
   7   3   9       69.45       70.78     10.02 o 
   8   3   9        0.84       17.78      8.71 o 
  -6   4   9        6.79        2.38      8.61 o 
  -5   4   9      752.68      743.20     22.06 o 
  -4   4   9       49.52       48.42      7.96 o 
  -3   4   9      584.24      571.37     16.25 o 
  -2   4   9       30.20       26.04      6.10 o 
  -1   4   9        6.64        8.84      4.96 o 
   0   4   9       46.05       45.92      4.15 o 
   1   4   9     3926.55     4063.41     62.06 o 
   2   4   9        1.93        4.37      4.86 o 
   3   4   9     2145.38     2057.09     37.79 o 
   4   4   9        3.15        1.83      5.12 o 
   5   4   9       32.59       43.79      6.92 o 
   6   4   9        7.56        7.93      6.59 o 
   7   4   9      321.34      314.99     15.47 o 
   8   4   9        1.80       -2.19      7.86 o 
  -6   5   9       26.43       28.36     10.21 o 
  -5   5   9      509.44      497.39     19.84 o 
  -4   5   9       99.29       89.54      9.82 o 
  -3   5   9       22.50       29.04      7.11 o 
  -2   5   9       57.68       61.44      7.51 o 
  -1   5   9      231.60      193.63      9.76 o 
   0   5   9       12.76       11.82      3.85 o 
   1   5   9     3618.91     3748.09     63.66 o 
   2   5   9        6.59        4.31      5.03 o 
   3   5   9        8.75       -5.16      5.16 o 
   4   5   9        0.23       -3.69      5.38 o 
   5   5   9       55.76       48.16      7.37 o 
   6   5   9       15.40        5.48      6.69 o 
   7   5   9      449.43      480.10     18.73 o 
   8   5   9        5.64        9.20      8.45 o 
  -5   6   9       74.77       91.33     11.62 o 
  -4   6   9       78.82       60.56      9.46 o 
  -3   6   9      195.22      202.51     12.14 o 
  -2   6   9      676.39      637.81     18.04 o 
  -1   6   9      472.62      453.41     14.65 o 
   0   6   9      195.76      194.95      8.55 o 
   1   6   9     1181.83     1259.30     26.37 o 
   2   6   9       31.24       28.58      6.30 o 
   3   6   9       82.98       85.23      7.90 o 
   4   6   9        1.08       12.73      6.00 o 
   5   6   9      555.70      547.65     16.80 o 
   6   6   9       11.71        4.73      6.82 o 
   7   6   9      262.85      247.31     14.42 o 
   8   6   9        6.98       11.42      8.88 o 
  -4   7   9        7.03        9.04      8.61 o 
  -3   7   9       84.55       91.73      9.95 o 
  -2   7   9       53.66       56.45      8.39 o 
  -1   7   9      339.38      384.59     14.72 o 
   0   7   9        9.62       12.83      7.52 o 
   1   7   9       89.24      100.21      8.71 o 
   2   7   9       23.85       11.29      6.23 o 
   3   7   9        4.93       -5.51      5.51 o 
   4   7   9        9.94       10.70      6.49 o 
   5   7   9     2176.97     2164.54     44.74 o 
   6   7   9        0.99        0.85      6.66 o 
   7   7   9       16.50       24.38      7.96 o 
   8   7   9       18.68        1.76      9.40 o 
  -4   8   9        0.11       -8.97      8.97 o 
  -3   8   9      303.64      335.68     17.16 o 
  -2   8   9        0.00       -0.29      6.85 o 
  -1   8   9      288.82      292.86     14.39 o 
   0   8   9       21.53       16.20      8.24 o 
   1   8   9      132.88      123.15      9.76 o 
   2   8   9        0.17        2.90      6.27 o 
   3   8   9     2442.16     2330.77     44.44 o 
   4   8   9      110.98       93.94      9.59 o 
   5   8   9      199.40      205.15     12.40 o 
   6   8   9        0.71        3.26      7.24 o 
   7   8   9        1.17       -7.90      7.96 o 
   8   8   9        0.00       22.25      9.56 o 
  -3   9   9      142.42      160.22     14.46 o 
  -2   9   9        1.73        5.22      8.68 o 
  -1   9   9        2.09       -0.46      7.44 o 
   0   9   9       56.85       60.72      6.64 o 
   1   9   9      987.66     1008.88     24.24 o 
   2   9   9       51.62       36.48      8.16 o 
   3   9   9      993.40      982.75     24.41 o 
   4   9   9       47.36       33.19      8.29 o 
   5   9   9        1.39       -0.10      7.05 o 
   6   9   9        0.55       -7.41      7.41 o 
   7   9   9       68.52       62.26     10.61 o 
  -2  10   9        1.63       -5.87      8.81 o 
  -1  10   9       15.86       18.18      9.40 o 
   0  10   9        1.95       11.54      5.76 o 
   1  10   9      519.48      470.54     19.06 o 
   2  10   9       11.03       13.93      7.60 o 
   3  10   9        3.35       -5.74      6.98 o 
   4  10   9       38.27       35.05      8.71 o 
   5  10   9       22.36       21.67      8.55 o 
   6  10   9        5.77        8.35      8.91 o 
   7  10   9      499.94      586.61     23.72 o 
   0  11   9        0.02       -5.62      5.97 o 
   1  11   9      167.30      166.74     13.97 o 
   2  11   9       36.39       32.14      9.79 o 
   3  11   9        2.33        3.69      8.42 o 
   4  11   9       22.24        9.99      8.58 o 
   5  11   9      139.65      151.24     13.31 o 
   6  11   9        1.01        2.02      8.91 o 
   2  12   9        1.23        8.22      9.59 o 
   3  12   9        1.35        8.19      9.50 o 
   4  12   9       14.72        8.35      9.76 o 
  -3 -10  10       25.65       16.02      9.92 o 
  -2 -10  10       36.20       41.67     10.57 o 
  -5  -9  10       46.21       61.41     10.34 o 
  -4  -9  10       23.25       18.44      9.40 o 
  -3  -9  10        5.52       -3.23      8.39 o 
  -2  -9  10        1.52        7.96      8.42 o 
  -1  -9  10       18.33       16.51      9.20 o 
   0  -9  10      131.72      134.57      9.62 o 
  -6  -8  10      247.41      278.86     16.38 o 
  -5  -8  10       35.16       30.25      9.63 o 
  -4  -8  10       24.16       31.88      8.81 o 
  -3  -8  10        7.82       13.44      7.80 o 
  -2  -8  10      439.68      453.18     18.27 o 
  -1  -8  10       44.04       49.60      9.27 o 
   0  -8  10      596.50      601.73     16.07 o 
   1  -8  10        0.91       -4.54      8.78 o 
   2  -8  10        1.10        2.38      9.50 o 
  -7  -7  10        2.14       -1.31      9.27 o 
  -6  -7  10        1.91       -7.34      7.34 o 
  -5  -7  10       54.46       43.69      9.40 o 
  -4  -7  10       52.82       40.17      8.35 o 
  -3  -7  10      398.25      385.86     15.70 o 
  -2  -7  10     2179.68     2058.13     42.81 o 
  -1  -7  10      100.60       89.51      9.76 o 
   0  -7  10      121.45      127.83      7.83 o 
   1  -7  10        5.99        7.24      7.90 o 
   2  -7  10        7.58       20.49      8.68 o 
   3  -7  10       42.10       43.17     10.31 o 
  -7  -6  10       32.17       45.03      9.95 o 
  -6  -6  10        3.36       -2.61      7.57 o 
  -5  -6  10        1.56        2.77      7.51 o 
  -4  -6  10     1381.86     1334.48     31.52 o 
  -3  -6  10       10.86        7.57      6.59 o 
  -2  -6  10      524.45      547.25     17.26 o 
  -1  -6  10        1.45        7.80      6.69 o 
   0  -6  10      109.22      100.24      6.89 o 
   1  -6  10      110.78      104.42     10.15 o 
   2  -6  10      208.58      206.72     13.22 o 
   3  -6  10        3.62        3.56      7.54 o 
   4  -6  10      235.60      241.05     16.09 o 
  -7  -5  10       14.38        7.64      8.65 o 
  -6  -5  10      441.10      452.49     17.98 o 
  -5  -5  10        0.74        0.85      6.59 o 
  -4  -5  10     1205.90     1115.39     26.07 o 
  -3  -5  10        4.73       -0.10      5.91 o 
  -2  -5  10       20.94       15.83      6.43 o 
  -1  -5  10       59.00       47.15      7.54 o 
   0  -5  10       22.39       24.18      4.80 o 
   1  -5  10        2.40       -1.63      6.20 o 
   2  -5  10     1207.75     1182.22     28.16 o 
   3  -5  10       41.15       36.06      8.45 o 
   4  -5  10       98.19       71.07     10.25 o 
   5  -5  10       31.80        9.66     10.08 o 
  -8  -4  10        1.73       13.02      9.53 o 
  -7  -4  10       37.33       34.72      9.07 o 
  -6  -4  10      840.57      810.78     22.58 o 
  -5  -4  10       21.61       17.10      6.79 o 
  -4  -4  10        5.34       16.94      6.23 o 
  -3  -4  10        0.20       -0.88      5.84 o 
  -2  -4  10        2.18        6.17      5.45 o 
  -1  -4  10      311.02      306.18     11.91 o 
   0  -4  10      946.38      949.15     15.36 o 
   1  -4  10      190.92      167.56     10.08 o 
   2  -4  10     1109.13     1143.65     25.75 o 
   3  -4  10       24.56       11.13      6.66 o 
   4  -4  10        1.44        4.50      7.18 o 
   5  -4  10        4.63        1.17      8.58 o 
  -8  -3  10       23.20       26.33     10.28 o 
  -7  -3  10        6.62       13.41      7.70 o 
  -6  -3  10      601.16      611.08     19.42 o 
  -5  -3  10      454.13      489.33     16.41 o 
  -4  -3  10       22.78       25.03      6.59 o 
  -3  -3  10        4.39        2.12      5.42 o 
  -2  -3  10     1468.45     1542.14     30.74 o 
  -1  -3  10       51.57       46.30      6.59 o 
   0  -3  10     2827.73     2905.25     37.81 o 
   1  -3  10        0.27        7.60      5.71 o 
   2  -3  10      893.82      923.13     21.96 o 
   3  -3  10        4.95        2.58      6.00 o 
   4  -3  10       76.74       72.54      9.14 o 
   5  -3  10       10.92        6.20      7.51 o 
   6  -3  10      355.72      366.61     18.37 o 
  -8  -2  10      124.21      147.62     14.55 o 
  -7  -2  10        3.63       -0.88      7.54 o 
  -6  -2  10      629.83      616.73     19.32 o 
  -5  -2  10      169.15      168.21     10.67 o 
  -4  -2  10       11.57       29.27      6.27 o 
  -3  -2  10      162.11      159.53      8.94 o 
  -2  -2  10     1047.81      973.32     21.28 o 
  -1  -2  10        0.14       -4.60      4.60 o 
   0  -2  10     7792.71     8079.38    277.00 o 
   1  -2  10      211.28      220.68      9.69 o 
   2  -2  10       35.98       29.14      6.13 o 
   3  -2  10      133.04      149.52      9.66 o 
   4  -2  10      887.01      876.83     22.03 o 
   5  -2  10       10.49       18.80      7.60 o 
   6  -2  10      363.89      340.70     17.29 o 
  -7  -1  10       57.58       71.40     10.44 o 
  -6  -1  10      539.30      575.41     19.06 o 
  -5  -1  10        0.14        1.60      6.53 o 
  -4  -1  10      285.80      278.38     11.52 o 
  -3  -1  10       90.43       86.47      7.18 o 
  -2  -1  10      520.31      469.56     12.92 o 
  -1  -1  10       25.15       20.98      5.29 o 
   0  -1  10       23.78       24.26      3.68 o 
   1  -1  10        8.26       10.12      5.12 o 
   2  -1  10        8.70        8.55      5.45 o 
   3  -1  10        0.22       -5.03      5.03 o 
   4  -1  10     1319.44     1287.33     28.42 o 
   5  -1  10       10.79       15.96      6.85 o 
   6  -1  10       10.35       12.60      7.80 o 
   7  -1  10       42.87       32.57     10.44 o 
  -7   0  10       94.53       78.58     11.45 o 
  -6   0  10      207.69      207.89     12.66 o 
  -5   0  10      317.03      336.16     14.06 o 
  -4   0  10     1170.91     1186.59     26.79 o 
  -3   0  10        8.94       18.96      5.38 o 
  -2   0  10     1516.52     1430.48     28.36 o 
  -1   0  10      750.38      865.57     18.27 o 
   0   0  10        3.26        4.12      7.65 o 
   1   0  10       26.81       15.92      4.86 o 
   2   0  10     1058.59     1019.03     22.09 o 
   3   0  10       92.83       80.86      7.44 o 
   4   0  10      256.01      245.87     11.39 o 
   5   0  10        0.04       -5.81      6.04 o 
   6   0  10       58.40       46.60      8.48 o 
   7   0  10       14.24       13.87      9.07 o 
  -7   1  10        4.54        0.46      8.58 o 
  -6   1  10       60.94       58.28      9.40 o 
  -5   1  10      230.24      243.43     12.53 o 
  -4   1  10       48.44       52.63      7.21 o 
  -3   1  10      110.41      101.74      7.73 o 
  -2   1  10      140.89      151.31      8.06 o 
  -1   1  10       82.95       66.60      6.00 o 
   0   1  10     3549.23     3771.00    132.79 o 
   1   1  10        2.44       -2.74      4.54 o 
   2   1  10     4352.78     4193.08     70.48 o 
   3   1  10       19.15       38.60      6.17 o 
   4   1  10       75.15       64.90      7.57 o 
   5   1  10       11.60       14.10      6.36 o 
   6   1  10      176.15      169.75     11.62 o 
   7   1  10        0.57        5.94      7.67 o 
  -7   2  10       68.51       74.50     11.85 o 
  -6   2  10      279.18      285.65     15.43 o 
  -5   2  10       99.24       96.56      9.46 o 
  -4   2  10      409.06      406.22     14.36 o 
  -3   2  10      286.03      312.05     11.58 o 
  -2   2  10       71.75       70.55      6.85 o 
  -1   2  10      113.45      107.65      7.02 o 
   0   2  10       40.68       21.94      3.55 o 
   1   2  10       65.62       53.45      5.87 o 
   2   2  10     1988.26     2160.17     38.08 o 
   3   2  10        3.85        4.50      5.09 o 
   4   2  10      119.46      117.15      8.42 o 
   5   2  10       79.74       71.33      8.13 o 
   6   2  10      646.70      656.18     19.68 o 
   7   2  10       11.76       13.77      7.73 o 
   8   2  10       72.18       70.06     11.68 o 
  -6   3  10      674.46      657.25     22.55 o 
  -5   3  10      138.80      161.95     11.68 o 
  -4   3  10      574.19      591.99     17.56 o 
  -3   3  10       99.11       97.99      8.39 o 
  -2   3  10     2525.52     2577.20     47.25 o 
  -1   3  10      215.54      218.14      9.10 o 
   0   3  10     3416.60     3441.62    104.66 o 
   1   3  10      174.39      166.48      8.03 o 
   2   3  10       68.43       45.75      5.94 o 
   3   3  10       25.63       17.91      5.61 o 
   4   3  10     1201.28     1161.21     24.90 o 
   5   3  10       16.71       11.00      6.40 o 
   6   3  10     1307.16     1271.86     28.98 o 
   7   3  10        0.16       -0.59      7.47 o 
   8   3  10       16.33       12.69      9.17 o 
  -6   4  10      119.49      103.51     11.98 o 
  -5   4  10        3.81        9.37      7.60 o 
  -4   4  10       31.25       19.45      7.21 o 
  -3   4  10      270.94      266.53     11.98 o 
  -2   4  10     2552.61     2641.58     50.35 o 
  -1   4  10        4.47        6.10      5.42 o 
   0   4  10     2579.80     2741.87    109.22 o 
   1   4  10       49.45       34.65      6.00 o 
   2   4  10        7.71        4.11      4.96 o 
   3   4  10      176.95      161.72      8.94 o 
   4   4  10     1357.25     1297.24     27.67 o 
   5   4  10       24.66       30.41      6.85 o 
   6   4  10       44.92       32.50      7.80 o 
   7   4  10        1.38        5.19      7.60 o 
   8   4  10        1.38       -0.46      8.13 o 
  -5   5  10       23.76       21.08      8.58 o 
  -4   5  10       23.18       18.96      7.83 o 
  -3   5  10      264.23      280.56     13.15 o 
  -2   5  10     2709.98     2623.86     49.79 o 
  -1   5  10      299.85      281.64     11.42 o 
   0   5  10       16.36       15.31      3.97 o 
   1   5  10      119.47      126.61      8.42 o 
   2   5  10      105.33       84.38      7.37 o 
   3   5  10      320.93      342.10     11.98 o 
   4   5  10     3983.74     3957.23     68.04 o 
   5   5  10        2.79       21.57      6.53 o 
   6   5  10      220.61      205.77     12.17 o 
   7   5  10        1.49       13.84      7.93 o 
   8   5  10        0.65       14.36      8.97 o 
  -5   6  10        0.21       -4.18      8.32 o 
  -4   6  10      680.96      702.38     22.22 o 
  -3   6  10       69.52       57.56      8.58 o 
  -2   6  10      368.60      416.50     15.43 o 
  -1   6  10        1.20       -3.65      5.65 o 
   0   6  10      682.51      711.80     24.75 o 
   1   6  10        2.56        5.78      5.71 o 
   2   6  10     2716.82     2730.89     47.41 o 
   3   6  10        0.29        2.02      5.65 o 
   4   6  10      665.55      638.33     17.03 o 
   5   6  10       34.43       30.48      7.47 o 
   6   6  10      124.09      138.78     10.80 o 
   7   6  10        1.18       -0.13      7.54 o 
   8   6  10      263.94      284.38     16.67 o 
  -4   7  10      314.40      316.32     16.84 o 
  -3   7  10        6.39        5.78      7.80 o 
  -2   7  10        2.84        6.59      6.62 o 
  -1   7  10       37.69        9.53      7.24 o 
   0   7  10       29.94       26.98      5.06 o 
   1   7  10        1.88        0.49      6.13 o 
   2   7  10      482.47      478.44     15.14 o 
   3   7  10       34.80       37.88      7.11 o 
   4   7  10      241.57      260.66     12.27 o 
   5   7  10        9.07       20.13      7.15 o 
   6   7  10       39.00       44.97      8.58 o 
   7   7  10        0.29        0.03      7.54 o 
   8   7  10      342.41      427.04     20.95 o 
  -4   8  10       46.14       31.20     10.38 o 
  -3   8  10        6.23       -0.26      8.35 o 
  -2   8  10       39.28       53.35      9.43 o 
  -1   8  10        0.60       -4.54      6.72 o 
   0   8  10     1061.31     1068.47     22.61 o 
   1   8  10       23.77       33.51      7.57 o 
   2   8  10     1250.10     1186.40     26.95 o 
   3   8  10       30.80       28.81      7.47 o 
   4   8  10      104.22      108.56      9.82 o 
   5   8  10        3.84       -2.15      6.66 o 
   6   8  10      254.66      236.61     14.23 o 
   7   8  10        1.88       14.29      8.32 o 
   8   8  10      139.78      148.37     14.49 o 
  -3   9  10        8.72       13.61     10.02 o 
  -2   9  10       24.30       52.18      9.99 o 
  -1   9  10       42.31       41.93      9.27 o 
   0   9  10      362.41      404.58     12.04 o 
   1   9  10       37.99       50.90      8.88 o 
   2   9  10      419.78      423.26     16.74 o 
   3   9  10        1.17       12.01      7.37 o 
   4   9  10      118.69      109.67     10.41 o 
   5   9  10        1.46        8.29      7.18 o 
   6   9  10      130.84      139.30     12.27 o 
   7   9  10        0.38       10.21      9.20 o 
  -2  10  10      276.63      318.84     18.70 o 
  -1  10  10        0.68       15.14      9.14 o 
   0  10  10       75.14       67.45      7.33 o 
   1  10  10        1.00       -5.81      7.31 o 
   2  10  10       58.97       72.41     10.02 o 
   3  10  10        2.08       -2.87      7.54 o 
   4  10  10      204.75      208.38     13.80 o 
   5  10  10        8.38        5.42      7.93 o 
   6  10  10      111.74      128.24     12.99 o 
   7  10  10        0.03        5.61      9.82 o 
   0  11  10        7.81        0.83      6.62 o 
   1  11  10        7.67       10.51      9.14 o 
   2  11  10       90.65       87.29     11.81 o 
   3  11  10        9.49        6.95      8.78 o 
   4  11  10       92.21       90.52     11.75 o 
   5  11  10       65.98       58.38     10.61 o 
   6  11  10        3.02        5.48      9.14 o 
   2  12  10      186.27      227.63     17.23 o 
   3  12  10        0.60        9.50      9.50 o 
   4  12  10       51.20       32.73     10.61 o 
  -5  -9  11       10.00       11.23      9.72 o 
  -4  -9  11       10.82       21.11      9.33 o 
  -3  -9  11      375.40      406.61     19.12 o 
  -2  -9  11        4.42        2.06      8.68 o 
  -1  -9  11       72.14       61.90     11.06 o 
   0  -9  11        0.02       -9.64     10.62 o 
  -6  -8  11       13.17       11.55      9.30 o 
  -5  -8  11       56.22       31.62      9.66 o 
  -4  -8  11        5.94        1.04      7.67 o 
  -3  -8  11      358.21      335.77     16.54 o 
  -2  -8  11        1.84        7.70      7.93 o 
  -1  -8  11       34.33       30.18      8.97 o 
   0  -8  11        1.85        1.02      5.64 o 
   1  -8  11      171.69      194.09     14.46 o 
   2  -8  11        0.55        0.46      9.37 o 
  -6  -7  11       48.54       59.94     10.21 o 
  -5  -7  11      312.61      263.14     15.24 o 
  -4  -7  11       12.48        6.40      7.80 o 
  -3  -7  11      608.78      594.11     19.51 o 
  -2  -7  11        6.23       22.48      7.80 o 
  -1  -7  11       23.13       26.07      8.03 o 
   0  -7  11       96.89       93.40      7.38 o 
   1  -7  11      158.04      211.48     14.10 o 
   2  -7  11        0.02       -7.90      8.45 o 
   3  -7  11       68.32       50.55     11.32 o 
  -7  -6  11       23.63       11.58      9.59 o 
  -6  -6  11       15.93        7.08      8.22 o 
  -5  -6  11      731.53      737.40     22.25 o 
  -4  -6  11      153.60      153.86     11.52 o 
  -3  -6  11      145.24      148.63     10.64 o 
  -2  -6  11      243.09      238.08     12.73 o 
  -1  -6  11      195.95      197.12     12.07 o 
   0  -6  11        6.88        0.32      4.65 o 
   1  -6  11      411.28      434.81     17.13 o 
   2  -6  11       70.82       74.14     10.02 o 
   3  -6  11        0.39        3.46      8.19 o 
   4  -6  11       18.15        6.98      9.79 o 
  -7  -5  11      225.85      249.37     15.66 o 
  -6  -5  11       13.61       26.95      8.42 o 
  -5  -5  11      339.21      319.65     14.72 o 
  -4  -5  11       45.28       44.51      7.99 o 
  -3  -5  11       48.94       42.68      7.24 o 
  -2  -5  11       67.97       69.50      8.32 o 
  -1  -5  11      259.91      259.16     12.30 o 
   0  -5  11      150.13      140.30      7.07 o 
   1  -5  11      425.31      441.53     16.22 o 
   2  -5  11       79.61       88.69      9.85 o 
   3  -5  11        5.61        2.51      7.57 o 
   4  -5  11       53.80       60.17     10.44 o 
  -7  -4  11      165.16      138.91     13.02 o 
  -6  -4  11        0.04       -2.68      6.82 o 
  -5  -4  11        8.67       17.39      7.15 o 
  -4  -4  11       24.33       26.07      6.92 o 
  -3  -4  11      289.70      309.93     12.63 o 
  -2  -4  11      181.24      193.37     10.25 o 
  -1  -4  11      493.79      549.21     15.53 o 
   0  -4  11      164.89      168.17      7.05 o 
   1  -4  11      187.43      170.01     10.41 o 
   2  -4  11      175.55      188.38     11.75 o 
   3  -4  11      682.21      666.65     20.23 o 
   4  -4  11       24.86       28.62      8.48 o 
   5  -4  11      277.55      266.20     16.38 o 
  -7  -3  11       30.49       21.76      8.78 o 
  -6  -3  11        2.05        7.08      7.08 o 
  -5  -3  11      507.42      503.66     16.90 o 
  -4  -3  11       63.95       66.83      8.09 o 
  -3  -3  11     2119.17     2077.19     40.27 o 
  -2  -3  11      245.77      248.00     10.54 o 
  -1  -3  11      103.16      102.00      7.90 o 
   0  -3  11        8.34       10.49      4.05 o 
   1  -3  11     1137.25     1173.21     25.75 o 
   2  -3  11      208.46      196.05     10.96 o 
   3  -3  11      881.15      848.99     21.14 o 
   4  -3  11       92.25       70.48      9.46 o 
   5  -3  11       25.49       26.46      8.65 o 
   6  -3  11       56.21       70.06     11.62 o 
  -7  -2  11       12.76        8.26      8.13 o 
  -6  -2  11       62.61       66.50      9.37 o 
  -5  -2  11     1674.09     1571.18     36.16 o 
  -4  -2  11       13.73       15.86      6.10 o 
  -3  -2  11     1377.86     1320.80     28.19 o 
  -2  -2  11        0.42       -1.44      5.09 o 
  -1  -2  11      124.09      121.03      7.73 o 
   0  -2  11     1694.58     1844.09     25.78 o 
   1  -2  11     4008.14     4264.61     72.47 o 
   2  -2  11        4.40        8.58      5.68 o 
   3  -2  11      724.77      687.60     17.98 o 
   4  -2  11       92.27       77.01      9.14 o 
   5  -2  11       11.77       13.90      7.54 o 
   6  -2  11        0.01       -5.84      8.19 o 
  -7  -1  11      178.82      218.17     14.75 o 
  -6  -1  11       30.56       28.36      7.96 o 
  -5  -1  11     1924.97     1962.79     40.43 o 
  -4  -1  11      233.40      238.37     11.45 o 
  -3  -1  11      248.24      253.64     10.54 o 
  -2  -1  11       65.50       49.70      6.23 o 
  -1  -1  11        2.67       12.20      5.03 o 
   0  -1  11       75.54       75.13      4.88 o 
   1  -1  11     2087.27     2044.69     37.66 o 
   2  -1  11        0.10        2.48      5.35 o 
   3  -1  11        3.45        3.00      5.61 o 
   4  -1  11      113.66      104.71      9.43 o 
   5  -1  11        6.59        3.33      6.72 o 
   6  -1  11        1.33       -5.58      7.18 o 
   7  -1  11      173.90      181.13     15.76 o 
  -7   0  11      290.60      342.17     17.85 o 
  -6   0  11       38.96       41.64      8.71 o 
  -5   0  11     1179.24     1144.50     26.82 o 
  -4   0  11       45.48       48.82      7.05 o 
  -3   0  11       11.28        0.91      5.45 o 
  -2   0  11       82.49       76.94      6.82 o 
  -1   0  11     1692.64     1562.96     31.29 o 
   0   0  11       55.55       57.62      4.29 o 
   1   0  11     2751.92     3052.07     55.64 o 
   2   0  11      464.95      474.00     12.92 o 
   3   0  11       25.85       17.72      5.74 o 
   4   0  11        0.52        7.96      5.94 o 
   5   0  11      288.97      292.18     13.84 o 
   6   0  11       33.24       31.26      8.22 o 
   7   0  11      425.06      466.13     20.43 o 
  -7   1  11      402.14      390.79     19.09 o 
  -6   1  11        2.84       -3.26      7.08 o 
  -5   1  11       84.22       72.31      8.78 o 
  -4   1  11        0.11       -4.41      5.51 o 
  -3   1  11       12.02        8.65      5.45 o 
  -2   1  11      665.97      688.35     17.16 o 
  -1   1  11     4759.68     4681.47     86.70 o 
   0   1  11        8.18        6.98      3.46 o 
   1   1  11       24.01        8.71      5.12 o 
   2   1  11       66.87       51.88      6.40 o 
   3   1  11        7.06       -5.22      5.22 o 
   4   1  11       10.48        5.74      5.91 o 
   5   1  11     1494.45     1450.15     32.01 o 
   6   1  11       79.90       92.15      9.85 o 
   7   1  11       73.32       92.12     11.32 o 
  -7   2  11      110.88      112.09     13.09 o 
  -6   2  11       26.35       28.39      8.48 o 
  -5   2  11       13.03        6.82      7.21 o 
  -4   2  11      233.12      209.78     11.39 o 
  -3   2  11     1265.39     1238.28     26.82 o 
  -2   2  11      133.63      134.18      8.35 o 
  -1   2  11     3818.59     3852.87     69.50 o 
   0   2  11      320.22      341.58      7.46 o 
   1   2  11      478.59      535.21     13.15 o 
   2   2  11       18.26       13.57      5.12 o 
   3   2  11     1005.83     1049.97     22.58 o 
   4   2  11      118.82      120.60      8.84 o 
   5   2  11     1065.24     1034.99     24.54 o 
   6   2  11        5.53        8.88      7.15 o 
   7   2  11       14.66       11.98      8.09 o 
   8   2  11        0.02       10.05      9.66 o 
  -6   3  11        0.04        1.96      8.29 o 
  -5   3  11      162.54      154.54     11.75 o 
  -4   3  11        1.36        6.72      6.53 o 
  -3   3  11     2181.44     2154.49     42.19 o 
  -2   3  11       56.37       38.77      6.46 o 
  -1   3  11     1212.48     1290.56     26.99 o 
   0   3  11      222.93      234.15      7.33 o 
   1   3  11      430.07      451.38     12.17 o 
   2   3  11      239.94      268.85      9.95 o 
   3   3  11     3245.36     3190.76     56.65 o 
   4   3  11       11.43       13.51      5.74 o 
   5   3  11      976.81      939.32     23.33 o 
   6   3  11       16.04       18.93      7.67 o 
   7   3  11       25.18       21.24      8.42 o 
   8   3  11        0.01        1.21      8.91 o 
  -6   4  11        0.00       10.57      8.52 o 
  -5   4  11      259.79      290.02     15.53 o 
  -4   4  11       39.24       44.02      7.90 o 
  -3   4  11      471.19      497.72     15.83 o 
  -2   4  11       92.45       75.93      7.90 o 
  -1   4  11      685.36      735.60     17.52 o 
   0   4  11      164.79      151.57      5.95 o 
   1   4  11      134.03       91.63      7.34 o 
   2   4  11       29.23       21.28      5.74 o 
   3   4  11       46.37       44.31      6.53 o 
   4   4  11       67.26       54.79      7.31 o 
   5   4  11      447.67      444.17     15.24 o 
   6   4  11        1.55        1.70      6.56 o 
   7   4  11       29.29       24.38      8.35 o 
   8   4  11        0.80        9.40      9.04 o 
  -5   5  11      247.52      305.03     16.41 o 
  -4   5  11       12.77       13.09      7.83 o 
  -3   5  11      432.39      424.20     15.73 o 
  -2   5  11       52.55       34.03      6.92 o 
  -1   5  11      109.34      120.73      8.75 o 
   0   5  11        0.80        3.26      3.90 o 
   1   5  11     1191.56     1224.84     24.44 o 
   2   5  11       11.40        6.92      5.58 o 
   3   5  11     1321.53     1360.42     26.63 o 
   4   5  11       12.99        5.94      6.00 o 
   5   5  11       19.43        6.89      6.43 o 
   6   5  11        6.06       16.84      7.11 o 
   7   5  11      165.74      196.08     13.48 o 
   8   5  11       21.35        9.59      9.20 o 
  -5   6  11      119.97      112.84     13.48 o 
  -4   6  11        1.10       -7.02      7.02 o 
  -3   6  11        2.18        3.98      7.02 o 
  -2   6  11        5.27        8.84      6.79 o 
  -1   6  11        2.99        7.60      6.43 o 
   0   6  11        0.00        5.83      4.01 o 
   1   6  11      921.70      959.35     21.70 o 
   2   6  11        7.13        9.30      5.94 o 
   3   6  11       26.05       22.42      6.53 o 
   4   6  11        0.04        6.30      6.13 o 
   5   6  11     1011.27     1022.10     24.86 o 
   6   6  11       15.08        9.53      7.24 o 
   7   6  11      377.93      391.80     17.91 o 
   8   6  11        0.13        2.94      9.04 o 
  -4   7  11        0.42       13.09      8.71 o 
  -3   7  11        4.34        8.97      7.60 o 
  -2   7  11        1.14        8.91      7.31 o 
  -1   7  11      895.61      869.00     22.45 o 
   0   7  11      176.63      183.67     11.68 o 
   1   7  11      116.95      105.46      8.88 o 
   2   7  11      183.25      167.95     10.28 o 
   3   7  11      201.15      210.96     11.19 o 
   4   7  11        6.14        7.08      6.75 o 
   5   7  11      902.15      894.51     22.45 o 
   6   7  11        1.22        5.68      7.15 o 
   7   7  11      128.26      135.48     12.33 o 
   8   7  11        0.05       -3.98      8.65 o 
  -3   8  11      409.76      415.36     19.15 o 
  -2   8  11       10.38       13.02      7.67 o 
  -1   8  11      710.24      704.47     21.01 o 
   0   8  11      107.13      131.29     10.38 o 
   1   8  11      100.23      111.24     10.08 o 
   2   8  11        0.28        2.41      6.66 o 
   3   8  11     1471.13     1446.21     31.23 o 
   4   8  11       44.85       41.64      8.06 o 
   5   8  11      525.51      510.74     18.04 o 
   6   8  11        0.62        4.86      7.77 o 
   7   8  11       30.37       27.54      9.14 o 
  -2   9  11        3.10        6.79      8.35 o 
  -1   9  11        3.28        7.93      7.96 o 
   0   9  11        0.39        0.38      5.08 o 
   1   9  11       88.04       80.57     10.15 o 
   2   9  11        0.17        5.97      6.92 o 
   3   9  11      682.90      703.23     20.75 o 
   4   9  11       19.95        5.87      7.24 o 
   5   9  11       36.33       26.59      8.32 o 
   6   9  11        1.30       -0.78      7.41 o 
   7   9  11       14.47        9.79      9.01 o 
  -1  10  11        0.71       -8.84      8.84 o 
   0  10  11       21.42       19.76      6.32 o 
   1  10  11      382.11      397.31     17.98 o 
   2  10  11       35.51       38.21      9.07 o 
   3  10  11      119.09      113.03     11.45 o 
   4  10  11       40.23       35.01      9.14 o 
   5  10  11       28.99       28.94      8.97 o 
   6  10  11        2.77       13.02      8.52 o 
   0  11  11        0.06       -1.72      9.90 o 
   1  11  11      429.21      440.32     19.97 o 
   2  11  11        5.95        6.00      8.45 o 
   3  11  11        0.96       -8.09      8.09 o 
   4  11  11        0.60        7.67      8.65 o 
   5  11  11       59.85       60.95     10.80 o 
  -4  -9  12      233.29      259.91     17.36 o 
  -3  -9  12       37.72       19.19     10.34 o 
  -2  -9  12       32.04       31.88     10.25 o 
  -1  -9  12       39.49       29.69     10.93 o 
  -5  -8  12        6.80        3.92      8.58 o 
  -4  -8  12       21.24       22.42      8.71 o 
  -3  -8  12        1.93        7.24      7.60 o 
  -2  -8  12      112.63       80.92     10.93 o 
  -1  -8  12        1.18        3.59      8.32 o 
   0  -8  12      378.11      372.87     13.20 o 
   1  -8  12        7.00       -5.42      9.17 o 
  -6  -7  12      177.57      191.84     14.36 o 
  -5  -7  12       13.67       20.33      8.29 o 
  -4  -7  12        0.73        4.96      7.60 o 
  -3  -7  12       18.58       23.20      7.96 o 
  -2  -7  12      423.94      428.09     17.39 o 
  -1  -7  12        0.46        9.85      7.77 o 
   0  -7  12      272.10      253.18     10.72 o 
   1  -7  12        6.14       15.70      8.22 o 
   2  -7  12       13.47       16.12      8.94 o 
  -7  -6  12       22.05       29.66     10.41 o 
  -6  -6  12        4.47        5.94      8.48 o 
  -5  -6  12       32.42       27.48      8.75 o 
  -4  -6  12      199.82      232.89     13.25 o 
  -3  -6  12       12.37       25.65      7.60 o 
  -2  -6  12      822.58      827.20     22.29 o 
  -1  -6  12      255.96      230.11     13.02 o 
   0  -6  12       22.34        8.08      9.38 o 
   1  -6  12       77.22       78.35     10.18 o 
   2  -6  12       18.02       16.48      8.55 o 
   3  -6  12       38.96       32.27      9.92 o 
  -7  -5  12        6.33       32.04      9.33 o 
  -6  -5  12        3.71        7.11      7.93 o 
  -5  -5  12      181.97      174.38     12.24 o 
  -4  -5  12      572.82      558.19     18.11 o 
  -3  -5  12        0.05        3.88      6.46 o 
  -2  -5  12      997.18      990.12     23.85 o 
  -1  -5  12       91.35       68.56      8.58 o 
   0  -5  12      146.16      118.70      7.13 o 
   1  -5  12      230.72      249.46     13.18 o 
   2  -5  12      208.69      198.43     12.99 o 
   3  -5  12        9.32       -6.79      7.67 o 
   4  -5  12      162.58      150.17     13.28 o 
  -7  -4  12       40.24       35.44     10.34 o 
  -6  -4  12        6.15       29.92      8.48 o 
  -5  -4  12        7.61       10.70      7.02 o 
  -4  -4  12     2039.01     2057.29     41.05 o 
  -3  -4  12      143.16      160.71     10.28 o 
  -2  -4  12        3.21       -5.51      5.51 o 
  -1  -4  12       82.27       85.10      8.39 o 
   0  -4  12        2.76        9.56      4.28 o 
   1  -4  12      415.97      445.05     15.53 o 
   2  -4  12     1549.09     1603.45     33.12 o 
   3  -4  12      110.00      101.22     10.18 o 
   4  -4  12       46.94       52.57      9.20 o 
   5  -4  12        3.49        7.28      9.14 o 
  -7  -3  12       18.45       13.09      8.91 o 
  -6  -3  12      401.37      426.29     17.85 o 
  -5  -3  12        6.22       -6.46      6.46 o 
  -4  -3  12      996.67      989.89     23.92 o 
  -3  -3  12        3.98        0.42      5.94 o 
  -2  -3  12       77.58       54.89      7.02 o 
  -1  -3  12        0.92       -0.88      5.35 o 
   0  -3  12     2290.65     2359.36     33.11 o 
   1  -3  12       20.32       13.05      6.04 o 
   2  -3  12     1436.53     1477.89     31.29 o 
   3  -3  12        1.48        6.43      6.43 o 
   4  -3  12        1.86        0.88      6.85 o 
   5  -3  12        0.03        4.73      8.19 o 
  -7  -2  12        0.55        5.35      8.52 o 
  -6  -2  12     1596.75     1546.35     36.25 o 
  -5  -2  12        1.87       -2.32      6.27 o 
  -4  -2  12      112.98       99.30      8.88 o 
  -3  -2  12       39.65       36.81      6.72 o 
  -2  -2  12     2005.83     1999.33     39.58 o 
  -1  -2  12      609.24      641.26     15.83 o 
   0  -2  12     3289.14     3325.92     44.62 o 
   1  -2  12       54.82       48.07      6.82 o 
   2  -2  12       11.89       14.39      6.36 o 
   3  -2  12       52.84       66.73      8.09 o 
   4  -2  12       19.77       16.84      7.02 o 
   5  -2  12       14.34       12.60      8.13 o 
   6  -2  12      250.87      245.29     15.56 o 
  -7  -1  12        2.58       -3.49      8.45 o 
  -6  -1  12      154.23      152.91     11.75 o 
  -5  -1  12      121.00      101.94      9.79 o 
  -4  -1  12       35.97       30.84      6.85 o 
  -3  -1  12       99.34       98.58      8.03 o 
  -2  -1  12     6984.08     7110.42    117.31 o 
  -1  -1  12      207.38      207.57      9.46 o 
   0  -1  12        2.97       -1.73      5.35 o 
   1  -1  12      259.65      296.00     11.29 o 
   2  -1  12        7.49       -5.19      5.19 o 
   3  -1  12       38.26       43.73      7.31 o 
   4  -1  12      549.28      517.92     17.13 o 
   5  -1  12       46.82       39.68      8.29 o 
   6  -1  12       34.52       16.74      8.48 o 
  -7   0  12        8.69       16.48      8.61 o 
  -6   0  12        1.79        8.81      7.37 o 
  -5   0  12       34.66       41.25      7.93 o 
  -4   0  12      156.81      191.74     10.80 o 
  -3   0  12      289.89      292.73     11.55 o 
  -2   0  12     2424.33     2322.45     44.18 o 
  -1   0  12       22.28       14.33      5.38 o 
   0   0  12        4.40        6.99      3.56 o 
   1   0  12        5.26        8.84      5.29 o 
   2   0  12      796.67      813.95     18.73 o 
   3   0  12       58.85       61.41      7.41 o 
   4   0  12     1067.55     1046.67     24.41 o 
   5   0  12       13.92        9.89      6.95 o 
   6   0  12       38.12       28.78      8.88 o 
   7   0  12        0.27       -0.46      8.94 o 
  -7   1  12       27.23       17.69      9.85 o 
  -6   1  12       12.49       18.83      7.96 o 
  -5   1  12       72.06       75.25      9.14 o 
  -4   1  12      420.82      424.56     14.91 o 
  -3   1  12        0.96        5.74      5.65 o 
  -2   1  12      145.75      130.69      8.29 o 
  -1   1  12      239.53      246.14      9.85 o 
   0   1  12       64.96       59.93      4.49 o 
   1   1  12      497.76      526.99     13.28 o 
   2   1  12     4077.59     4168.32     68.88 o 
   3   1  12      216.64      214.65     10.12 o 
   4   1  12      225.54      219.93     11.09 o 
   5   1  12      154.12      183.91     11.65 o 
   6   1  12       15.48       17.26      7.60 o 
   7   1  12        1.87       -1.21      8.35 o 
  -6   2  12      183.94      170.37     12.82 o 
  -5   2  12       33.88       36.68      8.09 o 
  -4   2  12      599.66      614.70     17.95 o 
  -3   2  12      584.72      543.73     15.53 o 
  -2   2  12      271.56      238.27     10.67 o 
  -1   2  12        5.79        4.67      5.25 o 
   0   2  12     2476.40     2588.27     69.93 o 
   1   2  12       24.91       15.86      5.42 o 
   2   2  12     2248.47     2125.29     36.58 o 
   3   2  12        2.45       -4.99      4.99 o 
   4   2  12       88.97       86.44      8.39 o 
   5   2  12        2.43       -0.98      6.46 o 
   6   2  12      186.43      205.84     12.76 o 
   7   2  12        3.65        2.48      8.39 o 
  -6   3  12      280.10      270.54     15.99 o 
  -5   3  12        3.61        5.68      7.34 o 
  -4   3  12      131.21      131.54     10.12 o 
  -3   3  12        9.66        2.32      5.74 o 
  -2   3  12      247.06      267.67     11.36 o 
  -1   3  12       16.29        3.52      5.45 o 
   0   3  12     7177.76     7198.20    255.89 o 
   1   3  12       13.20        1.99      5.06 o 
   2   3  12      512.58      491.62     13.41 o 
   3   3  12       43.72       37.88      6.62 o 
   4   3  12      364.69      345.40     13.18 o 
   5   3  12       10.03       -6.13      6.30 o 
   6   3  12     1514.56     1475.25     32.08 o 
   7   3  12        0.05        6.36      7.54 o 
   8   3  12       98.31      119.10     13.02 o 
  -6   4  12      266.79      278.60     17.42 o 
  -5   4  12       47.03       39.45      8.91 o 
  -4   4  12       51.94       41.60      8.13 o 
  -3   4  12        0.04        1.21      6.40 o 
  -2   4  12     1412.21     1419.25     31.49 o 
  -1   4  12        0.95        3.13      5.25 o 
   0   4  12      475.55      479.94     16.14 o 
   1   4  12      108.30      110.03      7.96 o 
   2   4  12       24.57       16.28      5.78 o 
   3   4  12       63.90       42.03      6.66 o 
   4   4  12      177.56      163.25      9.82 o 
   5   4  12       48.10       49.17      7.96 o 
   6   4  12      370.41      352.38     15.50 o 
   7   4  12       36.27       38.05      9.20 o 
   8   4  12       33.84       26.76     10.51 o 
  -5   5  12        6.28        2.84      8.65 o 
  -4   5  12       31.24       50.64      8.88 o 
  -3   5  12      241.48      252.20     12.92 o 
  -2   5  12     1671.43     1676.71     35.73 o 
  -1   5  12      175.64      159.99      9.76 o 
   0   5  12       59.10       51.78      5.02 o 
   1   5  12        1.12       -4.27      5.35 o 
   2   5  12      503.60      530.94     14.72 o 
   3   5  12      151.61      122.04      8.94 o 
   4   5  12      957.75      923.29     21.73 o 
   5   5  12        9.28        3.79      6.75 o 
   6   5  12      309.61      310.84     14.85 o 
   7   5  12        1.01        1.73      7.60 o 
   8   5  12        0.39        5.87      9.01 o 
  -5   6  12        5.79       15.63      9.59 o 
  -4   6  12      451.94      479.35     19.51 o 
  -3   6  12       62.81       56.03      8.88 o 
  -2   6  12      116.44      104.22      9.99 o 
  -1   6  12       28.60       27.70      7.05 o 
   0   6  12       14.17        3.21      4.30 o 
   1   6  12        1.57        6.07      5.84 o 
   2   6  12      663.54      701.27     17.62 o 
   3   6  12        0.21        6.72      5.97 o 
   4   6  12      166.21      147.43     10.28 o 
   5   6  12        8.81       -6.40      6.40 o 
   6   6  12       37.35       16.87      7.90 o 
   7   6  12        1.17        3.39      7.60 o 
   8   6  12      147.60      193.24     15.37 o 
  -4   7  12      215.86      209.03     14.75 o 
  -3   7  12      140.77      100.28     11.13 o 
  -2   7  12      315.45      301.02     14.72 o 
  -1   7  12       67.76       60.63      8.81 o 
   0   7  12      282.09      278.97      9.32 o 
   1   7  12       16.94       24.77      6.82 o 
   2   7  12      614.95      656.34     18.04 o 
   3   7  12       46.58       34.98      7.73 o 
   4   7  12      443.10      447.63     16.09 o 
   5   7  12        6.84       14.81      6.95 o 
   6   7  12       22.35       20.88      8.26 o 
   7   7  12       15.02       16.05      8.78 o 
  -3   8  12        7.21       -6.40      8.84 o 
  -2   8  12       15.07       16.38      8.29 o 
  -1   8  12       70.25       39.71      9.17 o 
   0   8  12      402.69      436.87     19.07 o 
   1   8  12       12.47       14.94      7.11 o 
   2   8  12     1755.38     1736.33     35.80 o 
   3   8  12        0.95       -0.55      6.66 o 
   4   8  12      232.41      232.40     12.89 o 
   5   8  12        0.71       -6.59      6.59 o 
   6   8  12      111.66       98.38     10.87 o 
   7   8  12        1.40        1.53      8.48 o 
  -2   9  12       45.76       39.42     10.34 o 
  -1   9  12      118.07      104.58     11.75 o 
   0   9  12       79.97       96.85      7.75 o 
   1   9  12      152.62      129.81     11.55 o 
   2   9  12      257.62      221.40     13.02 o 
   3   9  12        2.92       -7.15      7.15 o 
   4   9  12       16.96       14.88      7.51 o 
   5   9  12       10.47        6.53      7.90 o 
   6   9  12      105.76      119.20     12.11 o 
   7   9  12        8.03        8.13      9.30 o 
  -1  10  12        1.13        4.60      9.17 o 
   0  10  12      334.73      359.15     12.93 o 
   1  10  12        0.18       -7.18      7.70 o 
   2  10  12       33.23       24.34      8.71 o 
   3  10  12        3.98        8.06      7.83 o 
   4  10  12        9.43       18.31      8.22 o 
   5  10  12       12.85       34.13      9.33 o 
   6  10  12      363.32      406.71     19.42 o 
   0  11  12        5.88       10.50     16.27 o 
   1  11  12       22.70       37.49     10.25 o 
   2  11  12      123.47      116.20     12.89 o 
   3  11  12       51.71       69.44     10.83 o 
   4  11  12      160.06      173.17     14.29 o 
   5  11  12        1.70        8.45      9.46 o 
  -3  -9  13      154.36      166.32     15.11 o 
  -2  -9  13       16.81        7.28     10.18 o 
  -5  -8  13      246.68      265.81     17.26 o 
  -4  -8  13        9.31        3.00      8.94 o 
  -3  -8  13      203.82      213.80     14.62 o 
  -2  -8  13       42.24       36.71     10.05 o 
  -1  -8  13      100.58       90.65     12.17 o 
   0  -8  13       19.82       16.84      9.37 o 
   1  -8  13        7.22       -1.73      9.66 o 
  -6  -7  13       98.92       97.40     12.76 o 
  -5  -7  13      139.57      165.54     13.71 o 
  -4  -7  13        4.88       10.87      7.96 o 
  -3  -7  13      191.75      182.08     12.92 o 
  -2  -7  13       26.47       14.88      8.42 o 
  -1  -7  13       50.07       42.06      9.14 o 
   0  -7  13       16.64       27.55     20.00 o 
   1  -7  13      210.33      211.29     15.17 o 
   2  -7  13       18.78       23.85      9.99 o 
  -6  -6  13        8.87        1.14      8.78 o 
  -5  -6  13      287.07      271.91     15.47 o 
  -4  -6  13       46.98       73.75      9.23 o 
  -3  -6  13        0.94        6.69      6.62 o 
  -2  -6  13       78.67       68.07      9.20 o 
  -1  -6  13      181.27      188.22     12.33 o 
   0  -6  13        0.24       -4.87      4.87 o 
   1  -6  13      284.59      308.07     15.99 o 
   2  -6  13        0.29       13.18      8.06 o 
   3  -6  13        4.76        7.08      8.03 o 
  -7  -5  13      165.55      193.63     15.30 o 
  -6  -5  13       27.81       26.86      9.17 o 
  -5  -5  13      136.65      162.01     12.30 o 
  -4  -5  13       15.01       12.56      7.11 o 
  -3  -5  13      190.35      184.76     11.75 o 
  -2  -5  13       17.37        8.84      6.66 o 
  -1  -5  13      783.13      799.79     21.01 o 
   0  -5  13       44.31       39.66      5.74 o 
   1  -5  13       24.09       34.65      8.39 o 
   2  -5  13       78.95       67.48      9.50 o 
   3  -5  13        4.28       10.83      7.99 o 
   4  -5  13        2.64       17.07      9.17 o 
  -7  -4  13      227.64      278.51     17.16 o 
  -6  -4  13       35.48       29.69      8.45 o 
  -5  -4  13        1.73       15.01      7.37 o 
  -4  -4  13        1.73        2.48      6.72 o 
  -3  -4  13      805.39      837.60     20.92 o 
  -2  -4  13      471.80      451.52     15.37 o 
  -1  -4  13      820.93      853.50     21.54 o 
   0  -4  13      347.64      372.08     10.13 o 
   1  -4  13       68.40       74.82      8.61 o 
   2  -4  13        6.94       15.08      7.57 o 
   3  -4  13       89.89       99.82     10.61 o 
   4  -4  13       33.20       21.83      9.10 o 
   5  -4  13      349.62      362.69     19.38 o 
  -7  -3  13       63.09       52.34     10.77 o 
  -6  -3  13      163.99      179.14     13.09 o 
  -5  -3  13      330.55      295.21     14.42 o 
  -4  -3  13       78.18       55.05      8.52 o 
  -3  -3  13      295.71      324.25     13.12 o 
  -2  -3  13      108.29       93.06      8.35 o 
  -1  -3  13     1276.78     1293.82     28.55 o 
   0  -3  13       50.91       37.99      5.06 o 
   1  -3  13      403.98      382.08     14.00 o 
   2  -3  13        0.27        1.01      6.49 o 
   3  -3  13      705.44      706.36     20.56 o 
   4  -3  13       36.98       43.63      9.23 o 
   5  -3  13      212.64      232.63     15.66 o 
  -7  -2  13       27.22       27.74      9.46 o 
  -6  -2  13        9.13       11.58      7.64 o 
  -5  -2  13      279.68      296.03     13.97 o 
  -4  -2  13        4.30        0.49      6.00 o 
  -3  -2  13      558.69      536.26     15.83 o 
  -2  -2  13       60.73       50.25      6.92 o 
  -1  -2  13     1254.69     1299.50     27.34 o 
   0  -2  13       93.47       89.76      9.12 o 
   1  -2  13       18.93       18.99      5.97 o 
   2  -2  13      710.67      744.05     18.73 o 
   3  -2  13     1923.45     2004.42     39.03 o 
   4  -2  13       10.95       16.15      7.28 o 
   5  -2  13        4.96        2.25      7.80 o 
   6  -2  13        5.32       11.58      9.23 o 
  -7  -1  13        0.66       -8.42      8.42 o 
  -6  -1  13       85.66       69.54      9.99 o 
  -5  -1  13     1405.50     1424.86     32.73 o 
  -4  -1  13       37.75       29.37      7.02 o 
  -3  -1  13      503.16      499.42     15.11 o 
  -2  -1  13       39.95       24.70      6.30 o 
  -1  -1  13        3.19        4.14      5.48 o 
   0  -1  13        4.78       -3.23      3.68 o 
   1  -1  13      497.91      501.15     14.39 o 
   2  -1  13       40.51       32.99      6.69 o 
   3  -1  13      657.21      637.02     17.75 o 
   4  -1  13       33.11       24.34      7.44 o 
   5  -1  13       85.07       77.17      9.76 o 
   6  -1  13       57.90       69.24     11.09 o 
  -7   0  13       37.60       49.73     10.96 o 
  -6   0  13        0.29       -3.92      7.02 o 
  -5   0  13     1021.16     1005.75     24.64 o 
  -4   0  13       18.62        9.79      6.07 o 
  -3   0  13       35.45       34.85      6.56 o 
  -2   0  13      435.60      469.79     13.74 o 
  -1   0  13      175.01      186.58      9.23 o 
   0   0  13       53.02       53.95      4.65 o 
   1   0  13     4812.04     5067.95     87.58 o 
   2   0  13        9.42        5.71      5.48 o 
   3   0  13        3.25        5.84      5.78 o 
   4   0  13       33.34       27.96      7.37 o 
   5   0  13        2.78        7.57      6.92 o 
   6   0  13       49.17       37.85      8.88 o 
   7   0  13      574.74      597.93     24.11 o 
  -7   1  13      279.28      321.38     18.83 o 
  -6   1  13       93.60       84.97     10.61 o 
  -5   1  13      259.14      271.82     13.97 o 
  -4   1  13        1.44       -1.53      6.40 o 
  -3   1  13     1279.45     1271.50     28.36 o 
  -2   1  13        4.80        0.69      5.25 o 
  -1   1  13     2051.77     1880.00     35.34 o 
   0   1  13       23.56       34.34      8.86 o 
   1   1  13     2589.55     2784.01     48.52 o 
   2   1  13      104.60       96.56      7.77 o 
   3   1  13       68.89       57.95      7.34 o 
   4   1  13      143.47      124.10      9.59 o 
   5   1  13      793.91      760.01     21.21 o 
   6   1  13        5.81        5.55      7.67 o 
   7   1  13      135.79      128.04     12.89 o 
  -6   2  13       23.82       19.74      9.10 o 
  -5   2  13      230.32      222.22     13.35 o 
  -4   2  13       29.54       28.26      7.31 o 
  -3   2  13      116.32      118.35      8.91 o 
  -2   2  13       21.80       22.61      6.23 o 
  -1   2  13     1820.38     1647.02     31.98 o 
   0   2  13      611.92      625.69     23.71 o 
   1   2  13      450.08      486.69     13.44 o 
   2   2  13       61.35       45.23      6.46 o 
   3   2  13     1029.06      999.65     22.84 o 
   4   2  13        7.16        9.92      6.17 o 
   5   2  13     1006.58     1011.01     24.18 o 
   6   2  13        0.43       -3.79      6.69 o 
   7   2  13       25.73       31.85      9.59 o 
  -6   3  13        6.08       -2.48      8.39 o 
  -5   3  13       68.03       49.53      9.20 o 
  -4   3  13      110.56      113.49     10.02 o 
  -3   3  13     1310.43     1318.72     27.96 o 
  -2   3  13       49.97       46.37      7.02 o 
  -1   3  13     2611.54     2604.18     48.62 o 
   0   3  13       17.05       15.07      8.70 o 
   1   3  13       88.34       85.95      7.44 o 
   2   3  13       16.11       17.69      5.81 o 
   3   3  13      699.61      690.73     17.13 o 
   4   3  13        6.83        5.16      6.20 o 
   5   3  13      195.57      207.60     12.01 o 
   6   3  13       12.44        8.13      7.37 o 
   7   3  13        5.58        5.97      8.22 o 
  -6   4  13        2.23       12.89      9.82 o 
  -5   4  13      165.05      149.16     12.86 o 
  -4   4  13       15.18        7.96      7.21 o 
  -3   4  13      361.67      383.45     15.08 o 
  -2   4  13        0.27        8.29      6.13 o 
  -1   4  13      866.75      911.97     21.31 o 
   0   4  13       49.64       37.22     10.70 o 
   1   4  13      178.70      156.11      9.17 o 
   2   4  13        2.61        7.21      5.48 o 
   3   4  13     1259.32     1197.20     25.97 o 
   4   4  13      126.10      135.26      9.59 o 
   5   4  13      229.74      220.36     12.04 o 
   6   4  13       11.49        7.90      7.44 o 
   7   4  13       18.91       23.69      9.01 o 
  -5   5  13      267.70      283.30     16.45 o 
  -4   5  13       40.67       45.45      9.07 o 
  -3   5  13      329.53      338.77     15.01 o 
  -2   5  13      118.75      102.04      9.53 o 
  -1   5  13       48.71       39.19      7.02 o 
   0   5  13       87.64       75.28      5.64 o 
   1   5  13      804.55      822.99     18.89 o 
   2   5  13        4.01       -1.31      5.74 o 
   3   5  13     1444.05     1434.85     30.15 o 
   4   5  13       40.09       39.22      7.28 o 
   5   5  13       61.53       50.84      8.22 o 
   6   5  13       25.15       22.45      7.83 o 
   7   5  13      249.42      258.08     15.89 o 
  -5   6  13      171.21      200.26     15.63 o 
  -4   6  13        1.44       13.02      8.52 o 
  -3   6  13       10.03        3.26      6.89 o 
  -2   6  13       50.91       32.37      7.96 o 
  -1   6  13      546.92      568.40     17.59 o 
   0   6  13       87.10       77.36      6.08 o 
   1   6  13      394.95      392.94     13.97 o 
   2   6  13      166.01      170.01     10.18 o 
   3   6  13      299.13      305.69     12.73 o 
   4   6  13      177.90      153.72     10.83 o 
   5   6  13      949.82      940.95     23.20 o 
   6   6  13        0.24       -4.05      6.62 o 
   7   6  13      404.63      426.85     19.15 o 
  -4   7  13        5.84       15.14      9.76 o 
  -3   7  13       40.55       28.49      8.61 o 
  -2   7  13        3.97        0.62      7.18 o 
  -1   7  13     1661.95     1661.86     37.07 o 
   0   7  13       33.58       21.14      5.23 o 
   1   7  13      290.72      330.75     14.10 o 
   2   7  13       71.58       68.62      8.48 o 
   3   7  13      271.89      256.09     12.95 o 
   4   7  13        7.41        5.61      6.43 o 
   5   7  13      680.00      715.08     21.05 o 
   6   7  13        5.18        4.34      7.37 o 
   7   7  13       17.47       13.41      9.14 o 
  -3   8  13       59.72       30.35     10.34 o 
  -2   8  13        0.08       -6.59      7.08 o 
  -1   8  13      851.17      890.57     24.11 o 
   0   8  13      141.55      143.94      8.09 o 
   1   8  13        8.73       13.02      6.89 o 
   2   8  13        2.77       17.72      7.44 o 
   3   8  13     1291.36     1255.09     28.23 o 
   4   8  13        0.04        0.20      6.89 o 
   5   8  13      691.38      683.26     21.44 o 
   6   8  13        1.42       -4.76      6.92 o 
   7   8  13        3.57       13.18      8.45 o 
  -2   9  13        4.70       -0.07      8.58 o 
  -1   9  13       20.86       25.19      8.84 o 
   0   9  13       34.56       25.87      6.26 o 
   1   9  13        1.35        8.78      7.44 o 
   2   9  13       22.43       18.83      8.29 o 
   3   9  13      338.01      354.60     16.15 o 
   4   9  13        5.27       11.26      7.90 o 
   5   9  13       22.98       10.41      8.06 o 
   6   9  13       18.48       19.94      9.23 o 
   7   9  13       29.28       35.99     10.80 o 
  -1  10  13       14.09        7.44     10.28 o 
   0  10  13        1.49        5.91      6.16 o 
   1  10  13        8.02       17.42      8.42 o 
   2  10  13       44.01       44.31      9.10 o 
   3  10  13      497.23      468.81     19.77 o 
   4  10  13        0.00       11.91      7.60 o 
   5  10  13       16.97       14.19      9.01 o 
   6  10  13        1.70       19.35      9.40 o 
   1  11  13      203.93      260.62     17.29 o 
   2  11  13       10.91       25.32      9.37 o 
   3  11  13       56.68       43.92     10.34 o 
   4  11  13        1.88        3.23      8.78 o 
   5  11  13        0.59        8.22      9.30 o 
  -4  -8  14       45.45       41.47     10.90 o 
  -3  -8  14       19.14       23.46      9.66 o 
  -2  -8  14       52.75       58.31     10.67 o 
  -1  -8  14       10.79        1.73      9.27 o 
   0  -8  14      304.64      344.49     13.55 o 
  -5  -7  14        0.09       -1.11      8.16 o 
  -4  -7  14       60.10       65.98     10.31 o 
  -3  -7  14       43.40       38.05      9.56 o 
  -2  -7  14      134.57      128.37     12.14 o 
  -1  -7  14      117.96       83.70     11.29 o 
   0  -7  14      134.57      153.76      9.45 o 
   1  -7  14       32.54       46.79     10.25 o 
   2  -7  14        4.81       -3.69      9.04 o 
  -6  -6  14       32.97       53.71     10.67 o 
  -5  -6  14        9.33       16.94      8.68 o 
  -4  -6  14       19.31        9.20      8.06 o 
  -3  -6  14       86.65       80.60     10.34 o 
  -2  -6  14      612.08      631.80     20.33 o 
  -1  -6  14        0.97       11.88      7.21 o 
   0  -6  14      198.65      186.27     19.25 o 
   1  -6  14        0.03        2.06      7.99 o 
   2  -6  14        2.21       -2.12      8.45 o 
   3  -6  14       17.24       10.08     10.02 o 
  -6  -5  14        0.84       10.05      8.52 o 
  -5  -5  14       22.76       19.48      8.13 o 
  -4  -5  14        3.95        6.75      7.15 o 
  -3  -5  14       11.15        3.72      6.98 o 
  -2  -5  14      932.19      905.71     23.27 o 
  -1  -5  14        7.91       -3.56      6.66 o 
   0  -5  14       15.62       17.30      6.80 o 
   1  -5  14        1.45        3.49      7.31 o 
   2  -5  14      157.74      170.17     13.54 o 
   3  -5  14       16.55        1.24      8.65 o 
   4  -5  14      351.50      383.68     20.20 o 
  -7  -4  14       26.84       25.81     10.38 o 
  -6  -4  14       49.07       42.19      9.50 o 
  -5  -4  14       40.83       48.62      9.04 o 
  -4  -4  14     1477.21     1452.47     32.37 o 
  -3  -4  14      134.90      124.91     10.34 o 
  -2  -4  14      247.50      255.96     12.76 o 
  -1  -4  14       23.59       27.70      7.28 o 
   0  -4  14       76.62       65.97      6.22 o 
   1  -4  14       76.55       70.55      9.17 o 
   2  -4  14      935.19      947.25     24.31 o 
   3  -4  14       40.94       51.56      9.69 o 
   4  -4  14       50.19       54.46     10.47 o 
  -7  -3  14        0.27       -0.85      9.17 o 
  -6  -3  14      183.46      165.90     13.02 o 
  -5  -3  14        1.19        9.53      7.28 o 
  -4  -3  14     1538.20     1571.70     35.34 o 
  -3  -3  14        7.53        3.33      6.56 o 
  -2  -3  14        3.52       -0.98      6.27 o 
  -1  -3  14      165.22      179.27     10.67 o 
   0  -3  14      864.82      917.74     33.48 o 
   1  -3  14       23.89       26.14      6.85 o 
   2  -3  14      665.57      643.71     19.45 o 
   3  -3  14       25.84       38.44      8.55 o 
   4  -3  14        8.83       12.37      7.86 o 
   5  -3  14       50.76       66.08     10.77 o 
  -7  -2  14       17.81       33.58     10.05 o 
  -6  -2  14      292.64      268.32     15.50 o 
  -5  -2  14       35.87       30.64      8.13 o 
  -4  -2  14      912.74      916.38     22.71 o 
  -3  -2  14       38.75       32.04      7.11 o 
  -2  -2  14      317.77      315.93     12.50 o 
  -1  -2  14       54.61       46.34      7.11 o 
   0  -2  14     1675.48     1720.79     24.75 o 
   1  -2  14      173.77      174.58     10.28 o 
   2  -2  14      124.19      122.30      9.99 o 
   3  -2  14        2.76       -0.10      6.66 o 
   4  -2  14       70.02       74.27      9.79 o 
   5  -2  14        4.08       -1.79      7.86 o 
   6  -2  14       80.07      111.47     13.15 o 
  -7  -1  14        0.25        6.56      9.33 o 
  -6  -1  14      172.19      140.31     12.33 o 
  -5  -1  14        0.48        3.26      6.69 o 
  -4  -1  14      136.57      107.55      9.79 o 
  -3  -1  14       79.52       60.86      7.96 o 
  -2  -1  14      652.06      641.10     16.90 o 
  -1  -1  14       23.61       20.33      6.20 o 
   0  -1  14      153.41      140.43      9.19 o 
   1  -1  14       86.97       84.91      8.26 o 
   2  -1  14       64.28       39.26      7.34 o 
   3  -1  14       97.03       94.04      9.37 o 
   4  -1  14      124.98      138.00     10.64 o 
   5  -1  14        3.63       -0.72      7.47 o 
   6  -1  14       81.33       80.27     11.55 o 
  -7   0  14       30.31       40.66     11.06 o 
  -6   0  14       34.74       26.86      8.55 o 
  -5   0  14       35.86       49.66      8.68 o 
  -4   0  14      124.67      133.07     10.38 o 
  -3   0  14      148.18      131.31      9.30 o 
  -2   0  14      703.42      690.63     17.56 o 
  -1   0  14        7.99       14.91      5.91 o 
   0   0  14      140.76      138.46      6.17 o 
   1   0  14        2.88       -3.23      5.55 o 
   2   0  14      297.14      299.32     12.11 o 
   3   0  14      113.29       94.21      9.01 o 
   4   0  14      223.26      223.78     12.40 o 
   5   0  14       37.71       35.54      8.19 o 
   6   0  14      144.95      150.14     13.05 o 
  -6   1  14       22.67        8.78      8.71 o 
  -5   1  14        2.83       13.38      7.08 o 
  -4   1  14     1146.67     1053.03     25.55 o 
  -3   1  14       10.32       -1.63      6.07 o 
  -2   1  14      639.63      648.97     17.20 o 
  -1   1  14       10.80       12.69      5.81 o 
   0   1  14      281.64      306.52     14.11 o 
   1   1  14       64.41       59.65      7.08 o 
   2   1  14     1015.77     1015.80     21.90 o 
   3   1  14        5.59        4.24      5.81 o 
   4   1  14     1032.65     1080.02     24.31 o 
   5   1  14      127.74      137.70     11.06 o 
   6   1  14        0.41       -6.10      7.08 o 
   7   1  14        0.09       -0.42      8.71 o 
  -6   2  14       73.94      106.74     11.62 o 
  -5   2  14       13.59       33.61      8.48 o 
  -4   2  14     1730.25     1667.48     37.88 o 
  -3   2  14       53.94       51.13      7.47 o 
  -2   2  14      179.22      203.88     10.64 o 
  -1   2  14       14.05        7.90      5.71 o 
   0   2  14      812.23      841.02     13.90 o 
   1   2  14       94.50       66.01      7.31 o 
   2   2  14     3196.20     3089.73     53.84 o 
   3   2  14        1.28       -1.44      5.78 o 
   4   2  14      247.95      235.79     12.04 o 
   5   2  14       28.66       34.46      7.93 o 
   6   2  14       16.17       21.99      8.16 o 
   7   2  14        3.40        2.77      8.68 o 
  -6   3  14      355.33      359.27     19.15 o 
  -5   3  14       45.03       34.16      8.91 o 
  -4   3  14      403.09      380.97     15.66 o 
  -3   3  14       38.83       37.75      7.37 o 
  -2   3  14       83.61       63.96      7.83 o 
  -1   3  14       20.41        0.78      6.07 o 
   0   3  14     4060.81     4210.82     51.80 o 
   1   3  14        4.84        4.63      5.58 o 
   2   3  14     1049.79     1045.99     21.99 o 
   3   3  14       66.12       52.73      7.34 o 
   4   3  14       32.00       21.24      6.89 o 
   5   3  14      149.64      171.08     11.26 o 
   6   3  14      102.05      114.80     11.29 o 
   7   3  14        0.06       24.73      9.01 o 
  -5   4  14       19.00       25.68      9.27 o 
  -4   4  14       21.18       11.62      7.15 o 
  -3   4  14      109.93      108.89      9.56 o 
  -2   4  14      770.31      787.19     20.85 o 
  -1   4  14      412.89      401.79     14.19 o 
   0   4  14     2253.08     2348.73     41.87 o 
   1   4  14       25.45       21.31      6.43 o 
   2   4  14      197.75      167.63      9.76 o 
   3   4  14        4.54       -5.48      5.48 o 
   4   4  14       43.42       47.84      7.70 o 
   5   4  14       10.01        0.62      6.46 o 
   6   4  14      419.51      381.16     17.03 o 
   7   4  14        2.62        8.65      8.32 o 
  -5   5  14       25.03       20.30      9.53 o 
  -4   5  14       31.60       36.29      8.78 o 
  -3   5  14       20.89       22.16      7.08 o 
  -2   5  14      411.40      451.87     16.48 o 
  -1   5  14       38.42       23.76      6.95 o 
   0   5  14      935.65      985.66     26.97 o 
   1   5  14        3.70       -5.32      5.32 o 
   2   5  14        0.99       15.11      6.04 o 
   3   5  14       39.92       31.26      7.08 o 
   4   5  14      211.97      228.94     12.27 o 
   5   5  14        5.44       -3.65      6.85 o 
   6   5  14      922.91      906.98     25.03 o 
   7   5  14        0.64       -7.73      8.03 o 
  -4   6  14        7.50       10.18      8.29 o 
  -3   6  14       51.81       47.22      9.14 o 
  -2   6  14      616.98      641.20     19.87 o 
  -1   6  14      139.94      116.98     10.44 o 
   0   6  14        1.45        3.46      4.40 o 
   1   6  14        0.03       11.03      6.49 o 
   2   6  14       51.13       26.99      7.24 o 
   3   6  14       16.77        8.58      6.33 o 
   4   6  14     1076.30     1054.63     24.21 o 
   5   6  14        0.52       -4.47      6.82 o 
   6   6  14      283.71      288.26     15.66 o 
   7   6  14        0.19       -2.90      8.26 o 
  -4   7  14      204.34      230.28     16.22 o 
  -3   7  14        0.01        2.19      8.48 o 
  -2   7  14      283.56      280.66     15.27 o 
  -1   7  14      383.87      400.25     16.38 o 
   0   7  14      308.59      307.30     10.04 o 
   1   7  14      132.25      116.39     10.12 o 
   2   7  14      401.40      411.48     15.60 o 
   3   7  14        8.87       14.75      6.82 o 
   4   7  14      836.58      809.15     21.67 o 
   5   7  14        3.91       17.29      7.41 o 
   6   7  14       32.40       33.94      8.52 o 
   7   7  14        0.06       11.52      8.75 o 
  -3   8  14        2.14        5.97      9.43 o 
  -2   8  14       22.38        4.44      8.42 o 
  -1   8  14        4.17       15.04      8.55 o 
   0   8  14       55.05       57.98      8.55 o 
   1   8  14        7.76       -0.46      7.18 o 
   2   8  14     1233.14     1225.59     27.15 o 
   3   8  14        5.32       18.11      7.51 o 
   4   8  14       34.98       25.00      7.86 o 
   5   8  14       10.46       11.23      7.80 o 
   6   8  14        0.81       -7.44      7.44 o 
   7   8  14        9.43       14.62      9.63 o 
  -2   9  14       21.18       -1.01      9.53 o 
  -1   9  14        6.51       12.07      8.88 o 
   0   9  14      229.94      229.96     10.33 o 
   1   9  14        8.75        2.06      7.93 o 
   2   9  14       10.14        2.94      7.37 o 
   3   9  14       13.02       -2.84      7.15 o 
   4   9  14        0.60       -3.07      7.64 o 
   5   9  14       16.70       12.14      8.45 o 
   6   9  14      260.97      284.31     16.71 o 
  -1  10  14        1.17       -9.07      9.07 o 
   0  10  14      203.56      197.97     10.56 o 
   1  10  14       21.86       10.18      8.78 o 
   2  10  14       15.77        7.77      8.09 o 
   3  10  14       22.49       22.68      8.94 o 
   4  10  14       20.72       25.68      9.20 o 
   5  10  14        2.51       12.53      8.88 o 
   6  10  14      187.33      216.28     16.35 o 
   1  11  14       44.48       41.51     11.03 o 
   2  11  14       27.39       25.09     10.12 o 
   3  11  14        2.90        6.13      9.27 o 
   4  11  14      133.69      145.37     14.52 o 
  -3  -8  15      340.94      314.73     18.63 o 
  -2  -8  15        0.43        1.31      9.20 o 
  -1  -8  15      137.42      157.22     14.72 o 
  -5  -7  15      138.72      149.29     14.49 o 
  -4  -7  15        2.93        3.20      8.39 o 
  -3  -7  15      303.74      324.45     17.00 o 
  -2  -7  15        7.78       13.90      8.78 o 
  -1  -7  15       14.54       10.18      8.65 o 
   0  -7  15       33.81       33.74      7.01 o 
   1  -7  15       15.11       16.48     10.54 o 
  -6  -6  15       60.69       72.80     11.88 o 
  -5  -6  15      527.44      585.33     21.96 o 
  -4  -6  15       24.09       29.24      8.58 o 
  -3  -6  15       13.85       26.30      8.91 o 
  -2  -6  15        8.39       -5.97      7.44 o 
  -1  -6  15       23.17       14.06      8.35 o 
   0  -6  15       34.35       39.91      6.45 o 
   1  -6  15      370.72      409.13     19.09 o 
   2  -6  15       24.60       23.66      9.53 o 
  -6  -5  15       12.72        5.22      9.01 o 
  -5  -5  15        5.74        9.07      7.99 o 
  -4  -5  15        0.48        4.80      7.51 o 
  -3  -5  15       20.95       22.29      8.19 o 
  -2  -5  15        2.87        5.09      6.95 o 
  -1  -5  15      404.73      410.82     16.41 o 
   0  -5  15       14.45       16.82      5.45 o 
   1  -5  15      317.12      373.46     17.20 o 
   2  -5  15       22.76       -5.84      7.86 o 
   3  -5  15        0.62        3.36      8.42 o 
  -6  -4  15       98.52      113.69     12.47 o 
  -5  -4  15       31.20       14.19      8.22 o 
  -4  -4  15       22.96       21.67      7.77 o 
  -3  -4  15      215.23      204.11     12.43 o 
  -2  -4  15       25.67       23.59      7.11 o 
  -1  -4  15     1105.50     1106.29     26.95 o 
   0  -4  15        0.64        1.86      4.69 o 
   1  -4  15      109.56      112.38     10.64 o 
   2  -4  15        0.01       12.24      7.41 o 
   3  -4  15        4.32        5.19      7.80 o 
   4  -4  15        0.02        0.33      8.78 o 
  -6  -3  15       22.60       29.47      9.50 o 
  -5  -3  15       63.74       59.23      9.79 o 
  -4  -3  15       47.33       46.47      8.48 o 
  -3  -3  15     1108.12     1102.34     25.52 o 
  -2  -3  15        7.20       -0.23      6.27 o 
  -1  -3  15      317.27      311.27     13.51 o 
   0  -3  15       72.74       68.92     10.87 o 
   1  -3  15       13.76       13.51      7.05 o 
   2  -3  15      165.19      155.16     11.52 o 
   3  -3  15      143.39      129.84     11.19 o 
   4  -3  15       15.25       16.94      8.68 o 
   5  -3  15      428.55      436.57     21.28 o 
  -6  -2  15        2.22       -3.03      7.99 o 
  -5  -2  15       33.07       33.02      8.32 o 
  -4  -2  15      146.73      128.08     10.21 o 
  -3  -2  15     1198.09     1160.13     26.53 o 
  -2  -2  15        8.56        3.13      6.20 o 
  -1  -2  15      257.44      275.34     12.07 o 
   0  -2  15       18.47       23.35     11.11 o 
   1  -2  15      200.67      176.73     10.67 o 
   2  -2  15       40.57       59.88      8.42 o 
   3  -2  15      453.94      458.43     17.10 o 
   4  -2  15        1.31        0.65      7.60 o 
   5  -2  15       91.98       81.71     11.16 o 
  -6  -1  15       33.48       47.02      9.69 o 
  -5  -1  15      198.83      201.30     12.92 o 
  -4  -1  15       93.77       77.63      8.97 o 
  -3  -1  15     1219.15     1164.73     26.76 o 
  -2  -1  15      124.80      111.86      8.84 o 
  -1  -1  15      169.12      176.89     10.12 o 
   0  -1  15        1.14        3.68      4.27 o 
   1  -1  15      170.45      162.67     10.12 o 
   2  -1  15       37.72       41.87      7.73 o 
   3  -1  15     1149.62     1170.83     26.66 o 
   4  -1  15       59.84       68.56      8.88 o 
   5  -1  15       99.45       85.49     10.90 o 
   6  -1  15        7.63       13.97      9.30 o 
  -6   0  15       93.56       79.98     10.87 o 
  -5   0  15       75.11       85.43     10.02 o 
  -4   0  15        6.98       13.35      6.92 o 
  -3   0  15      158.29      149.74     10.12 o 
  -2   0  15        0.00       -3.17      5.61 o 
  -1   0  15      311.07      317.79     12.43 o 
   0   0  15      131.40      144.76      8.70 o 
   1   0  15      614.02      652.42     17.03 o 
   2   0  15       11.31       -3.13      5.81 o 
   3   0  15      579.12      590.91     17.75 o 
   4   0  15        0.36       -3.56      6.66 o 
   5   0  15        3.62       -3.59      7.37 o 
   6   0  15        2.07        8.94      8.35 o 
  -6   1  15        7.96        0.88      8.13 o 
  -5   1  15      521.09      559.65     20.00 o 
  -4   1  15      372.04      341.81     14.59 o 
  -3   1  15       36.20       33.64      7.41 o 
  -2   1  15       97.74       93.29      8.39 o 
  -1   1  15      226.49      215.95     10.70 o 
   0   1  15       17.27       10.86      4.35 o 
   1   1  15     1095.13     1119.18     24.15 o 
   2   1  15       37.86       48.69      6.95 o 
   3   1  15       95.57       93.55      8.78 o 
   4   1  15        8.03        2.09      6.53 o 
   5   1  15      240.26      246.98     14.03 o 
   6   1  15        2.41       -0.26      8.06 o 
  -6   2  15       38.43       30.12      9.63 o 
  -5   2  15      220.12      231.19     14.46 o 
  -4   2  15       25.54       28.00      7.77 o 
  -3   2  15      529.27      577.34     17.78 o 
  -2   2  15      153.94      160.28     10.12 o 
  -1   2  15     1357.09     1231.13     26.30 o 
   0   2  15       75.42       78.57     16.14 o 
   1   2  15     1703.19     1738.51     32.17 o 
   2   2  15        0.05       -2.09      5.45 o 
   3   2  15      116.41      118.94      9.33 o 
   4   2  15       11.96       21.47      6.92 o 
   5   2  15      604.58      592.58     19.51 o 
   6   2  15        8.52        1.21      7.57 o 
   7   2  15       85.30       85.33     12.37 o 
  -6   3  15       31.61       26.40      9.95 o 
  -5   3  15        0.65        0.78      7.73 o 
  -4   3  15      231.49      225.02     13.22 o 
  -3   3  15       11.23        5.91      6.85 o 
  -2   3  15        9.34        6.27      6.40 o 
  -1   3  15     3775.69     3642.73     66.60 o 
   0   3  15       87.27       96.99      5.88 o 
   1   3  15      132.65      142.56      9.37 o 
   2   3  15      108.21      105.92      8.65 o 
   3   3  15       81.57       85.56      8.35 o 
   4   3  15       51.85       59.13      8.48 o 
   5   3  15      332.99      320.63     14.88 o 
   6   3  15        0.04        4.47      7.67 o 
   7   3  15        2.54       -3.00      8.52 o 
  -5   4  15        0.65        4.01      8.39 o 
  -4   4  15        9.44        6.00      7.67 o 
  -3   4  15     1036.32     1048.34     25.75 o 
  -2   4  15      208.32      221.56     12.30 o 
  -1   4  15        1.55       11.55      6.10 o 
   0   4  15        4.76       -3.12      4.05 o 
   1   4  15       49.71       44.87      7.18 o 
   2   4  15      194.47      176.79     10.28 o 
   3   4  15     1680.88     1683.76     33.84 o 
   4   4  15       24.37       12.40      6.89 o 
   5   4  15        1.51       -3.62      6.56 o 
   6   4  15        1.24        6.20      7.18 o 
   7   4  15        1.19        1.44      8.48 o 
  -5   5  15       97.34      121.65     13.41 o 
  -4   5  15        0.81        9.23      8.06 o 
  -3   5  15      519.48      513.58     18.73 o 
  -2   5  15       43.72       18.31      7.44 o 
  -1   5  15       95.06       75.21      8.39 o 
   0   5  15       29.12       22.38      6.02 o 
   1   5  15      190.37      194.15     10.87 o 
   2   5  15        0.63        5.84      6.04 o 
   3   5  15     1018.47     1038.48     22.97 o 
   4   5  15        3.47        7.31      6.46 o 
   5   5  15        6.82       -5.32      6.62 o 
   6   5  15        0.84       -7.02      7.02 o 
   7   5  15      535.02      538.28     21.41 o 
  -4   6  15        0.02       12.73      8.35 o 
  -3   6  15        3.80        2.35      7.80 o 
  -2   6  15       10.15       13.38      7.57 o 
  -1   6  15       23.22       30.84      7.34 o 
   0   6  15       78.70       58.00      6.72 o 
   1   6  15     1860.64     1920.76     37.00 o 
   2   6  15        1.70        5.06      6.27 o 
   3   6  15       42.51       24.86      7.47 o 
   4   6  15       29.56        9.76      7.15 o 
   5   6  15        0.69        4.96      7.15 o 
   6   6  15       13.66       34.46      8.78 o 
   7   6  15      582.62      605.89     22.87 o 
  -3   7  15        0.59        2.41      8.16 o 
  -2   7  15       12.38        3.26      7.93 o 
  -1   7  15      984.86      929.98     24.28 o 
   0   7  15        2.82        5.00      4.98 o 
   1   7  15      726.17      734.23     20.33 o 
   2   7  15       41.95       31.49      7.93 o 
   3   7  15      215.67      205.41     12.07 o 
   4   7  15        2.96       -0.03      7.44 o 
   5   7  15      373.40      382.34     16.54 o 
   6   7  15        0.00       14.23      7.73 o 
   7   7  15       85.13      102.33     12.79 o 
  -3   8  15       50.93       64.87     11.94 o 
  -2   8  15        2.53        6.79      8.52 o 
  -1   8  15      426.53      464.01     18.99 o 
   0   8  15        2.95       11.01      5.35 o 
   1   8  15       24.53       47.09      8.58 o 
   2   8  15        8.28        2.77      7.37 o 
   3   8  15       41.90       33.51      8.16 o 
   4   8  15        8.59       15.73      7.51 o 
   5   8  15      390.44      407.99     18.08 o 
   6   8  15        3.21        3.95      8.13 o 
   7   8  15       61.32       54.66     11.94 o 
  -2   9  15        8.48        9.10      9.82 o 
  -1   9  15      211.13      240.10     15.70 o 
   0   9  15        5.71        7.34      5.75 o 
   1   9  15       19.00       17.23      8.75 o 
   2   9  15       31.38       25.84      8.97 o 
   3   9  15      114.98      126.28     12.07 o 
   4   9  15        9.00        9.85      8.19 o 
   5   9  15       64.84       50.28     10.12 o 
   6   9  15        0.99       -7.54      8.29 o 
   0  10  15       21.61       20.35      6.99 o 
   1  10  15       13.21       22.52      9.10 o 
   2  10  15        6.68        1.99      8.58 o 
   3  10  15      362.37      381.23     18.63 o 
   4  10  15        6.86       15.01      8.84 o 
   5  10  15       43.82       28.16      9.56 o 
   2  11  15        0.99       -8.88      8.88 o 
   3  11  15      138.63      126.84     13.90 o 
   4  11  15        3.32        6.95      9.69 o 
  -4  -7  16       67.62       79.10     12.01 o 
  -3  -7  16        1.19       -8.22      8.22 o 
  -2  -7  16        1.05        3.23      8.03 o 
  -1  -7  16        3.60        6.43      9.10 o 
   0  -7  16      334.65      362.22     13.71 o 
  -5  -6  16        0.22        4.50      9.14 o 
  -4  -6  16       89.62      114.76     11.71 o 
  -3  -6  16       49.01       34.49      9.04 o 
  -2  -6  16      118.51       87.48     10.83 o 
  -1  -6  16        1.68       -7.47      7.47 o 
   0  -6  16      162.43      174.51     14.00 o 
   1  -6  16       38.55       31.16     10.02 o 
   2  -6  16        0.49        9.50      9.30 o 
  -6  -5  16        1.89        4.73      9.17 o 
  -5  -5  16       45.56       35.96      9.69 o 
  -4  -5  16       53.37       39.78      9.23 o 
  -3  -5  16        0.53       -6.95      7.67 o 
  -2  -5  16      490.54      499.32     18.37 o 
  -1  -5  16      142.45      135.42     11.62 o 
   0  -5  16       27.38       32.41      6.38 o 
   1  -5  16        8.58       -7.08      7.57 o 
   2  -5  16        3.27       -6.98      8.19 o 
   3  -5  16       17.72       15.73      9.56 o 
  -6  -4  16        4.20       18.50      8.94 o 
  -5  -4  16       16.24        4.18      7.99 o 
  -4  -4  16      515.94      537.92     19.35 o 
  -3  -4  16        0.26       -1.44      6.89 o 
  -2  -4  16      759.42      758.90     21.31 o 
  -1  -4  16        0.33       -1.17      7.05 o 
   0  -4  16      128.45      116.35     10.67 o 
   1  -4  16       16.84        7.05      7.37 o 
   2  -4  16      305.29      298.38     15.96 o 
   3  -4  16        2.23        0.42      8.45 o 
   4  -4  16      109.05      128.31     13.61 o 
  -6  -3  16      359.47      427.20     19.06 o 
  -5  -3  16        6.64        6.98      7.80 o 
  -4  -3  16      309.25      318.05     15.11 o 
  -3  -3  16       27.97        0.23      7.08 o 
  -2  -3  16       93.58       75.57      9.10 o 
  -1  -3  16      727.41      756.71     20.66 o 
   0  -3  16      578.37      592.86     13.09 o 
   1  -3  16        0.13        9.99      6.79 o 
   2  -3  16      297.85      321.09     15.70 o 
   3  -3  16       13.21        1.70      7.64 o 
   4  -3  16       11.36        7.83      8.39 o 
  -6  -2  16      454.03      512.37     20.62 o 
  -5  -2  16        9.30       -1.89      7.70 o 
  -4  -2  16      214.80      244.01     13.54 o 
  -3  -2  16       36.91       27.67      7.60 o 
  -2  -2  16      372.44      384.98     14.78 o 
  -1  -2  16       48.70       35.89      7.44 o 
   0  -2  16      231.17      240.09     13.26 o 
   1  -2  16       76.60       75.31      8.91 o 
   2  -2  16       67.67       49.37      8.58 o 
   3  -2  16      108.00      109.97     10.51 o 
   4  -2  16        8.63        7.34      7.54 o 
   5  -2  16       18.90       21.34      9.82 o 
  -6  -1  16      246.47      245.42     15.63 o 
  -5  -1  16       17.64       24.02      8.22 o 
  -4  -1  16        9.69       14.94      7.02 o 
  -3  -1  16      530.73      514.98     17.16 o 
  -2  -1  16      279.44      270.58     12.40 o 
  -1  -1  16        1.06       -0.52      6.10 o 
   0  -1  16     1281.82     1335.10     54.82 o 
   1  -1  16      193.41      201.53     11.42 o 
   2  -1  16        2.95        0.69      6.46 o 
   3  -1  16        0.17       -3.62      6.79 o 
   4  -1  16      162.41      154.12     12.17 o 
   5  -1  16       11.36        4.27      8.68 o 
  -6   0  16        9.69       11.36      8.61 o 
  -5   0  16       25.51       23.43      8.45 o 
  -4   0  16      107.49       98.32      9.76 o 
  -3   0  16       59.55       61.35      8.48 o 
  -2   0  16       51.89       55.47      7.51 o 
  -1   0  16       95.60       78.25      8.32 o 
   0   0  16      990.87     1063.51     18.94 o 
   1   0  16       46.63       31.33      7.11 o 
   2   0  16        3.75        4.41      6.23 o 
   3   0  16       30.43       23.62      7.28 o 
   4   0  16      628.38      633.73     19.90 o 
   5   0  16        7.19       12.17      7.90 o 
   6   0  16       90.18       93.36     12.07 o 
  -6   1  16        0.83       14.78      8.55 o 
  -5   1  16       22.21        0.52      7.90 o 
  -4   1  16      374.44      357.15     15.37 o 
  -3   1  16      121.57      106.61      9.66 o 
  -2   1  16     1369.28     1410.05     30.35 o 
  -1   1  16      106.72       73.97      8.19 o 
   0   1  16       12.83        2.53      4.35 o 
   1   1  16        3.96        3.39      5.68 o 
   2   1  16      736.74      742.71     18.76 o 
   3   1  16       97.94      106.96      9.63 o 
   4   1  16     1006.62      972.83     24.41 o 
   5   1  16        6.81        9.72      7.77 o 
   6   1  16        0.57        0.33      8.29 o 
  -6   2  16       42.81       39.58     10.90 o 
  -5   2  16       68.79       74.46     10.74 o 
  -4   2  16     1328.84     1316.56     30.87 o 
  -3   2  16       54.39       43.30      8.32 o 
  -2   2  16        3.80       -1.70      6.20 o 
  -1   2  16       35.59       14.03      6.40 o 
   0   2  16      390.69      386.48     27.72 o 
   1   2  16       17.70       10.90      6.10 o 
   2   2  16     1483.09     1378.72     27.80 o 
   3   2  16        0.17       -4.57      6.10 o 
   4   2  16      356.35      342.72     14.91 o 
   5   2  16        6.65        7.02      7.18 o 
   6   2  16        5.37       18.27      8.81 o 
   7   2  16       23.09       24.67     10.12 o 
  -5   3  16        0.89        0.39      8.35 o 
  -4   3  16      470.82      475.47     18.37 o 
  -3   3  16       10.65        7.73      6.66 o 
  -2   3  16       14.77       14.85      6.89 o 
  -1   3  16        3.38       -1.11      5.91 o 
   0   3  16       69.45       58.65      5.63 o 
   1   3  16        2.54       -5.29      5.29 o 
   2   3  16      789.80      794.11     19.09 o 
   3   3  16        4.50       -0.59      5.94 o 
   4   3  16        3.67       10.34      6.75 o 
   5   3  16       19.80       18.89      7.64 o 
   6   3  16        0.63       -0.98      7.05 o 
   7   3  16       17.31       15.27      9.85 o 
  -5   4  16        3.74       -1.57      8.75 o 
  -4   4  16       98.07       82.13     10.21 o 
  -3   4  16       49.38       39.29      8.32 o 
  -2   4  16        1.30        9.07      6.85 o 
  -1   4  16        6.34        6.53      6.46 o 
   0   4  16     1090.30     1115.37     42.24 o 
   1   4  16       18.00       16.15      6.56 o 
   2   4  16      803.75      795.02     19.58 o 
   3   4  16       36.99       32.34      7.44 o 
   4   4  16        0.72       12.73      6.82 o 
   5   4  16        3.53        2.87      7.08 o 
   6   4  16       57.45       56.22     10.02 o 
   7   4  16        0.54       15.70      9.50 o 
  -4   5  16       19.77       27.05      8.97 o 
  -3   5  16       12.52       32.50      7.93 o 
  -2   5  16       30.14        9.30      7.47 o 
  -1   5  16       21.60       11.88      6.98 o 
   0   5  16      551.72      586.31     18.18 o 
   1   5  16       11.89        6.20      6.49 o 
   2   5  16      101.31       83.73      8.61 o 
   3   5  16        0.30        0.78      6.56 o 
   4   5  16       45.76       39.52      7.86 o 
   5   5  16       21.47       23.36      7.96 o 
   6   5  16      456.99      471.84     19.74 o 
   7   5  16        6.39        2.06      9.72 o 
  -4   6  16        3.12        5.48      9.20 o 
  -3   6  16        2.78       -1.60      7.57 o 
  -2   6  16      397.75      442.64     17.59 o 
  -1   6  16        1.99       -6.79      6.79 o 
   0   6  16     1271.68     1336.00     62.08 o 
   1   6  16       35.55       28.10      7.67 o 
   2   6  16      519.22      538.02     17.59 o 
   3   6  16        2.16        1.93      6.66 o 
   4   6  16      613.65      600.87     19.09 o 
   5   6  16        0.87        2.84      7.21 o 
   6   6  16      257.05      251.52     15.27 o 
   7   6  16        0.02        7.34      9.30 o 
  -3   7  16        1.86       11.75      8.61 o 
  -2   7  16      607.70      610.07     21.76 o 
  -1   7  16        3.70        2.68      7.31 o 
   0   7  16      370.59      371.11     11.32 o 
   1   7  16        7.29       -6.79      6.79 o 
   2   7  16      378.08      376.82     15.70 o 
   3   7  16        3.52       -7.02      7.02 o 
   4   7  16     1093.71     1069.90     25.55 o 
   5   7  16       15.43       14.78      8.09 o 
   6   7  16        0.61       13.84      8.68 o 
   7   7  16        6.55       15.89      9.66 o 
  -2   8  16      132.93      123.28     12.63 o 
  -1   8  16        0.37       -1.17      7.80 o 
   0   8  16       21.02       25.29      9.87 o 
   1   8  16      133.82      161.91     12.33 o 
   2   8  16      470.42      491.68     18.53 o 
   3   8  16       33.18       23.59      8.09 o 
   4   8  16      238.96      225.51     14.33 o 
   5   8  16        4.64        7.60      7.37 o 
   6   8  16        1.06       -6.56      8.45 o 
  -1   9  16        7.85        0.03      8.58 o 
   0   9  16      297.42      331.66     12.47 o 
   1   9  16       68.35       49.50     10.05 o 
   2   9  16       48.45       33.68      9.07 o 
   3   9  16        2.91        3.20      7.93 o 
   4   9  16        2.16       -4.57      7.80 o 
   5   9  16       15.11        9.33      8.84 o 
   6   9  16      112.37       97.44     13.31 o 
   0  10  16      145.90      141.61     10.31 o 
   1  10  16        3.71        1.21      8.94 o 
   2  10  16       91.10       89.83     12.11 o 
   3  10  16       15.79       28.10      9.07 o 
   4  10  16       20.51       23.82      9.79 o 
   5  10  16        1.80       23.46     10.05 o 
   3  11  16        7.79       15.76      9.56 o 
  -3  -7  17      169.76      162.50     14.42 o 
  -2  -7  17        4.81       -1.11      9.14 o 
  -1  -7  17       37.66       36.35     11.32 o 
  -4  -6  17       27.87       33.54      9.53 o 
  -3  -6  17      265.81      286.17     16.35 o 
  -2  -6  17       21.00       26.01      9.59 o 
  -1  -6  17        3.02       -7.70      8.03 o 
   0  -6  17       95.01      103.43     24.95 o 
   1  -6  17       89.51      101.94     13.22 o 
  -5  -5  17      119.87      123.74     12.66 o 
  -4  -5  17       30.94       40.50      9.69 o 
  -3  -5  17       26.96        9.82      8.13 o 
  -2  -5  17        0.29       -7.83      7.83 o 
  -1  -5  17       38.43       45.88      9.37 o 
   0  -5  17       40.26       42.38      6.56 o 
   1  -5  17      544.74      562.13     21.76 o 
   2  -5  17       58.85       44.80     10.44 o 
  -6  -4  17        1.80       -1.27      8.94 o 
  -5  -4  17      341.69      340.28     17.62 o 
  -4  -4  17       24.13       12.17      8.09 o 
  -3  -4  17        4.70        2.87      7.44 o 
  -2  -4  17      125.51      125.76     11.19 o 
  -1  -4  17      422.46      428.31     17.62 o 
   0  -4  17       21.63       18.98      9.81 o 
   1  -4  17      932.54      951.42     25.84 o 
   2  -4  17      112.04       82.92     11.39 o 
   3  -4  17       19.49        9.01      9.23 o 
  -6  -3  17       83.49       91.30     12.50 o 
  -5  -3  17        9.25       15.76      8.35 o 
  -4  -3  17       18.20       14.39      8.39 o 
  -3  -3  17      205.06      197.78     12.66 o 
  -2  -3  17       57.86       68.46      9.20 o 
  -1  -3  17     2039.52     1982.07     42.19 o 
   0  -3  17       19.77       15.44      5.18 o 
   1  -3  17        0.89        8.78      7.44 o 
   2  -3  17       12.84        5.42      7.67 o 
   3  -3  17       13.52       -3.39      7.21 o 
   4  -3  17       61.23       58.80     10.44 o 
  -6  -2  17       21.79       31.33     10.54 o 
  -5  -2  17        0.71       -1.93      7.70 o 
  -4  -2  17        7.81        6.00      7.24 o 
  -3  -2  17      921.49      848.90     22.32 o 
  -2  -2  17        8.12        1.53      6.56 o 
  -1  -2  17      524.43      481.44     16.87 o 
   0  -2  17       15.61       13.44      8.21 o 
   1  -2  17      117.57      114.99     10.31 o 
   2  -2  17      120.69      111.76     10.74 o 
   3  -2  17      374.48      397.12     17.78 o 
   4  -2  17       25.66       34.07      9.46 o 
   5  -2  17      138.45      139.37     14.26 o 
  -6  -1  17        0.05        2.90      8.52 o 
  -5  -1  17        8.91       10.80      8.03 o 
  -4  -1  17      183.56      192.46     12.50 o 
  -3  -1  17     1553.89     1331.54     29.60 o 
  -2  -1  17       47.12       30.48      7.73 o 
  -1  -1  17      758.09      761.97     20.17 o 
   0  -1  17        2.24       -2.18      4.64 o 
   1  -1  17      336.75      374.60     15.17 o 
   2  -1  17       31.83       28.45      7.60 o 
   3  -1  17      683.39      678.66     20.75 o 
   4  -1  17       26.47       28.23      8.94 o 
   5  -1  17       68.36       67.97     10.96 o 
  -6   0  17        8.59        8.22      8.88 o 
  -5   0  17      135.71      126.45     12.07 o 
  -4   0  17        0.21        3.72      6.95 o 
  -3   0  17      266.05      215.92     12.33 o 
  -2   0  17      215.44      253.15     12.69 o 
  -1   0  17       50.57       32.79      7.05 o 
   0   0  17      120.21      136.17      7.05 o 
   1   0  17      791.04      862.31     21.34 o 
   2   0  17       42.11       22.87      7.41 o 
   3   0  17      319.42      299.75     14.42 o 
   4   0  17        5.51        5.97      7.24 o 
   5   0  17        3.34        0.69      8.35 o 
   6   0  17        6.44        1.47      9.43 o 
  -6   1  17        0.04       -8.42      8.42 o 
  -5   1  17      381.75      362.24     17.72 o 
  -4   1  17       98.70       97.04     10.15 o 
  -3   1  17      581.08      556.13     17.85 o 
  -2   1  17      141.57      125.47     10.28 o 
  -1   1  17       67.57       68.17      8.29 o 
   0   1  17       94.87       86.19      7.15 o 
   1   1  17     1307.33     1176.51     24.96 o 
   2   1  17       29.91        6.43      6.46 o 
   3   1  17      221.28      219.57     12.37 o 
   4   1  17        3.65       -2.51      6.62 o 
   5   1  17       26.46       31.82      8.71 o 
   6   1  17        4.68        0.36      8.52 o 
  -5   2  17      234.89      250.41     15.50 o 
  -4   2  17       72.68       45.19      9.14 o 
  -3   2  17      130.60      110.98     10.15 o 
  -2   2  17      154.01      161.07     11.49 o 
  -1   2  17      940.15      887.43     21.34 o 
   0   2  17       10.52       11.51      6.75 o 
   1   2  17      315.07      336.62     13.51 o 
   2   2  17        0.27        0.20      6.07 o 
   3   2  17       26.01       21.11      7.44 o 
   4   2  17       50.27       47.18      8.58 o 
   5   2  17      229.27      217.98     14.29 o 
   6   2  17        0.18       -1.76      7.67 o 
  -5   3  17       69.79       58.74     10.87 o 
  -4   3  17        0.24        3.23      7.34 o 
  -3   3  17      146.95      140.77     11.09 o 
  -2   3  17       79.72       59.16      8.81 o 
  -1   3  17      386.42      398.46     15.08 o 
   0   3  17       82.90       91.24      6.18 o 
   1   3  17       65.16       53.74      7.96 o 
   2   3  17       10.15       16.12      6.30 o 
   3   3  17       53.80       55.31      8.39 o 
   4   3  17        0.06        3.95      6.92 o 
   5   3  17      268.07      269.79     15.01 o 
   6   3  17        3.02       -2.68      8.03 o 
  -5   4  17        8.43       18.34      9.59 o 
  -4   4  17       23.44        8.19      7.99 o 
  -3   4  17      842.05      826.12     23.10 o 
  -2   4  17        2.61       -0.07      6.95 o 
  -1   4  17       84.74       63.30      8.78 o 
   0   4  17        0.34       -1.31      4.34 o 
   1   4  17        1.06        3.98      6.23 o 
   2   4  17        2.24        5.81      6.72 o 
   3   4  17      949.70      931.94     22.45 o 
   4   4  17       39.14       31.06      7.86 o 
   5   4  17      193.11      206.88     13.74 o 
   6   4  17        2.79        7.02      8.03 o 
   7   4  17        0.58        7.80      9.27 o 
  -4   5  17       20.59       32.86      9.14 o 
  -3   5  17      307.66      339.39     16.48 o 
  -2   5  17       98.79      111.76     10.57 o 
  -1   5  17        1.92       -6.56      6.56 o 
   0   5  17       24.94       17.69      5.17 o 
   1   5  17      545.03      607.49     18.50 o 
   2   5  17       96.05      128.04     10.08 o 
   3   5  17       50.23       54.36      8.32 o 
   4   5  17        9.97       10.80      7.15 o 
   5   5  17       57.09       41.57      9.17 o 
   6   5  17        1.01       -5.12      8.45 o 
   7   5  17       56.75       62.81     11.45 o 
  -4   6  17        5.11       -1.40      9.43 o 
  -3   6  17      108.39       83.05     11.32 o 
  -2   6  17       77.20       75.31     10.34 o 
  -1   6  17       57.36       53.29      8.97 o 
   0   6  17       69.00       62.95      6.54 o 
   1   6  17     1346.38     1410.57     28.65 o 
   2   6  17       41.21       27.31      7.64 o 
   3   6  17      241.99      236.44     13.09 o 
   4   6  17        6.69        5.12      7.51 o 
   5   6  17       61.92       77.69     10.70 o 
   6   6  17        3.59       -0.95      8.09 o 
   7   6  17       87.86      112.22     13.57 o 
  -3   7  17        5.52       -0.26      9.07 o 
  -2   7  17       23.60        8.19      9.01 o 
  -1   7  17      266.31      313.91     16.09 o 
   0   7  17       13.17        9.00      6.98 o 
   1   7  17      571.81      585.07     19.55 o 
   2   7  17        2.94       -5.06      6.79 o 
   3   7  17      344.65      332.31     15.47 o 
   4   7  17       16.05       15.76      8.52 o 
   5   7  17       91.02       74.24     10.47 o 
   6   7  17        1.24       -8.26      8.26 o 
  -2   8  17        5.81       12.14      8.71 o 
  -1   8  17      197.86      209.30     14.68 o 
   0   8  17       94.94       88.74      7.66 o 
   1   8  17      323.39      340.37     16.71 o 
   2   8  17       38.57       43.53      9.30 o 
   3   8  17       71.71       73.91     10.02 o 
   4   8  17        1.05        4.01      7.54 o 
   5   8  17       56.83       32.04      9.59 o 
   6   8  17       16.19       16.12      9.40 o 
  -1   9  17      355.44      456.31     21.47 o 
   0   9  17       35.31       52.19      7.18 o 
   1   9  17       10.58        6.59      8.42 o 
   2   9  17       11.44       17.69      8.32 o 
   3   9  17       16.25       36.81      9.20 o 
   4   9  17        0.01       -1.47      8.52 o 
   5   9  17      278.39      294.69     17.00 o 
   0  10  17        8.09        6.28      6.84 o 
   1  10  17       11.98       17.16      9.53 o 
   2  10  17       31.92        7.54      9.72 o 
   3  10  17       62.84       52.34     10.96 o 
   4  10  17        0.07       -8.97      8.97 o 
  -4  -6  18        2.98       12.33      9.56 o 
  -3  -6  18       45.32       32.30     10.21 o 
  -2  -6  18      153.50      156.24     13.74 o 
  -1  -6  18        0.02        4.73      8.58 o 
   0  -6  18      184.57      233.50     17.62 o 
  -5  -5  18        2.15       -1.04      9.14 o 
  -4  -5  18       29.49        6.62      9.14 o 
  -3  -5  18       61.66       38.34     10.08 o 
  -2  -5  18      241.55      213.73     14.49 o 
  -1  -5  18       20.80        1.11      8.29 o 
   0  -5  18      117.13      140.27      9.15 o 
   1  -5  18        0.44        6.49      8.84 o 
   2  -5  18       70.42       53.61     11.94 o 
  -5  -4  18        0.13        7.70      8.58 o 
  -4  -4  18      119.45      122.50     12.47 o 
  -3  -4  18        8.17        1.17      7.60 o 
  -2  -4  18      216.52      231.45     14.23 o 
  -1  -4  18       33.80       31.85      8.88 o 
   0  -4  18      100.66      103.78      9.90 o 
   1  -4  18      108.72      100.93     11.45 o 
   2  -4  18      190.49      171.54     14.13 o 
   3  -4  18        4.19       -5.71      9.20 o 
  -5  -3  18       37.22       27.02      9.46 o 
  -4  -3  18      402.32      421.20     18.44 o 
  -3  -3  18       99.94       95.64     10.96 o 
  -2  -3  18      135.73      106.83     10.93 o 
  -1  -3  18       64.81       57.79      9.46 o 
   0  -3  18      109.51      123.96      8.91 o 
   1  -3  18      141.23      137.25     11.91 o 
   2  -3  18       92.09       91.82     10.93 o 
   3  -3  18        4.72        3.30      8.42 o 
   4  -3  18       62.78       62.59     11.62 o 
  -6  -2  18       96.12      125.50     13.54 o 
  -5  -2  18        0.91        0.39      8.16 o 
  -4  -2  18      166.90      141.94     12.43 o 
  -3  -2  18        6.97        6.66      7.41 o 
  -2  -2  18      205.63      183.16     12.14 o 
  -1  -2  18        6.39       10.21      7.21 o 
   0  -2  18       11.42       12.69      5.34 o 
   1  -2  18        3.43        6.13      7.15 o 
   2  -2  18      230.86      239.22     13.97 o 
   3  -2  18       21.69       19.61      8.39 o 
   4  -2  18        4.17       -7.57      8.26 o 
  -6  -1  18      335.27      374.02     19.94 o 
  -5  -1  18        2.08       18.57      8.29 o 
  -4  -1  18        7.08        6.56      7.77 o 
  -3  -1  18        6.07       14.03      7.28 o 
  -2  -1  18       44.47       31.72      7.77 o 
  -1  -1  18      228.96      239.64     12.63 o 
   0  -1  18      546.71      573.38     17.77 o 
   1  -1  18       51.43       48.91      8.55 o 
   2  -1  18      102.88      107.13     10.28 o 
   3  -1  18        0.06       -7.47      7.47 o 
   4  -1  18       12.07       12.50      8.35 o 
   5  -1  18       15.34        1.47      9.17 o 
  -5   0  18       83.26       95.61     11.75 o 
  -4   0  18       97.21       95.77     10.93 o 
  -3   0  18       16.94       12.20      7.21 o 
  -2   0  18     1096.82     1036.62     25.16 o 
  -1   0  18      122.13      109.87      9.79 o 
   0   0  18      326.78      359.22     10.53 o 
   1   0  18       35.61       20.33      7.57 o 
   2   0  18        1.78        6.27      6.92 o 
   3   0  18       68.30       48.23      9.10 o 
   4   0  18      356.97      382.92     17.56 o 
   5   0  18        0.85       -0.91      8.45 o 
  -5   1  18        1.09       -5.35      8.81 o 
  -4   1  18      103.30       85.53     10.57 o 
  -3   1  18       32.36       20.00      7.96 o 
  -2   1  18     1517.94     1451.75     31.68 o 
  -1   1  18      177.87      186.52     11.55 o 
   0   1  18      274.27      287.90      9.50 o 
   1   1  18        4.56        5.91      6.66 o 
   2   1  18        5.99        6.23      6.53 o 
   3   1  18       31.77       11.26      7.47 o 
   4   1  18     1158.51     1139.67     27.15 o 
   5   1  18       18.93       16.80      9.10 o 
   6   1  18       21.98       35.57     10.08 o 
  -5   2  18       43.49       26.79      9.53 o 
  -4   2  18      466.93      482.94     19.19 o 
  -3   2  18       10.74        6.20      7.21 o 
  -2   2  18      956.63      978.18     24.28 o 
  -1   2  18       23.85        7.05      7.41 o 
   0   2  18       41.52       48.72      5.74 o 
   1   2  18       47.55       53.29      8.16 o 
   2   2  18      242.40      248.16     12.86 o 
   3   2  18        6.47       -3.49      6.49 o 
   4   2  18      306.37      287.15     14.78 o 
   5   2  18        0.72       -0.62      7.34 o 
   6   2  18       18.23        7.24      8.58 o 
  -5   3  18       26.85       19.51     10.02 o 
  -4   3  18      122.83      137.77     12.30 o 
  -3   3  18       44.15       31.06      8.35 o 
  -2   3  18      412.05      410.66     16.32 o 
  -1   3  18       21.26        4.76      6.92 o 
   0   3  18       58.68       62.93      6.12 o 
   1   3  18       45.02       30.35      7.70 o 
   2   3  18      719.20      783.89     20.66 o 
   3   3  18       31.79       27.38      7.70 o 
   4   3  18      103.92       84.58      9.85 o 
   5   3  18        0.30        1.17      7.37 o 
   6   3  18       18.30       10.21      8.61 o 
  -4   4  18      175.40      176.14     13.90 o 
  -3   4  18        1.67       -7.24      7.24 o 
  -2   4  18        6.53        3.59      6.98 o 
  -1   4  18       26.65        0.85      6.98 o 
   0   4  18       59.38       42.15      5.79 o 
   1   4  18        4.15       -2.68      6.62 o 
   2   4  18     1055.96     1054.44     23.89 o 
   3   4  18       27.73       34.20      7.86 o 
   4   4  18       12.91        8.42      7.18 o 
   5   4  18        5.68       -5.16      7.73 o 
   6   4  18      147.79      144.00     13.25 o 
  -4   5  18       35.94       12.73      9.27 o 
  -3   5  18       21.44        9.33      8.26 o 
  -2   5  18       28.82       26.89      8.61 o 
  -1   5  18       53.48       45.94      8.61 o 
   0   5  18      336.35      357.81     21.49 o 
   1   5  18        7.68        0.91      6.75 o 
   2   5  18      194.12      172.06     11.58 o 
   3   5  18       15.17       18.04      7.18 o 
   4   5  18       11.21       22.25      7.77 o 
   5   5  18       29.21       43.73      9.14 o 
   6   5  18      455.06      481.80     20.43 o 
  -3   6  18        0.83       10.93      8.88 o 
  -2   6  18      273.31      265.81     15.89 o 
  -1   6  18       22.68       16.05      7.80 o 
   0   6  18     1083.11     1143.21     19.30 o 
   1   6  18        7.48        6.04      7.15 o 
   2   6  18      109.61      104.75     10.38 o 
   3   6  18        6.66        5.06      7.11 o 
   4   6  18      376.50      370.46     16.38 o 
   5   6  18       14.57        8.71      8.09 o 
   6   6  18       82.84       88.63     11.68 o 
  -3   7  18       29.11       15.08     10.57 o 
  -2   7  18      188.79      162.89     13.93 o 
  -1   7  18        0.51       -7.05      7.05 o 
   0   7  18       14.26       14.40     10.59 o 
   1   7  18        1.20       -2.90      7.15 o 
   2   7  18      364.68      366.51     16.32 o 
   3   7  18       23.65        1.63      7.47 o 
   4   7  18      505.74      543.66     20.33 o 
   5   7  18        3.73        4.37      8.29 o 
   6   7  18        0.94        2.02      8.97 o 
  -2   8  18      161.64      153.53     14.98 o 
  -1   8  18       13.36        8.71      9.17 o 
   0   8  18        5.99       -1.42     10.15 o 
   1   8  18       20.38       11.26      8.26 o 
   2   8  18       32.74       27.34      8.65 o 
   3   8  18       10.11        7.08      7.64 o 
   4   8  18       52.40       33.61      9.17 o 
   5   8  18        2.91       -6.07      8.32 o 
   6   8  18        2.65       -9.07      9.07 o 
  -1   9  18        0.79       -1.57      9.85 o 
   0   9  18       29.40       20.40     12.87 o 
   1   9  18        7.25       18.31      8.91 o 
   2   9  18      306.68      345.27     17.85 o 
   3   9  18        4.05        7.51      8.52 o 
   4   9  18        0.60        5.84      8.03 o 
   5   9  18        0.15        0.39      9.43 o 
   1  10  18        4.37        9.40      9.79 o 
   2  10  18      135.58      141.46     14.39 o 
   3  10  18       17.46       16.80      9.85 o 
   4  10  18        0.57       -3.95      9.30 o 
  -2  -6  19       39.59       20.46     10.47 o 
  -1  -6  19       19.35        9.95      9.85 o 
  -4  -5  19        6.74       -5.29      8.75 o 
  -3  -5  19      200.93      190.04     14.85 o 
  -2  -5  19       16.73       14.46      9.07 o 
  -1  -5  19       21.36       10.18      9.17 o 
   0  -5  19       15.43       18.24      6.43 o 
   1  -5  19      159.77      188.67     15.50 o 
  -5  -4  19      357.69      358.97     19.61 o 
  -4  -4  19        9.99       11.91      8.39 o 
  -3  -4  19       21.89        1.86      8.22 o 
  -2  -4  19        2.27       10.54      8.03 o 
  -1  -4  19       41.67       22.45      8.94 o 
   0  -4  19       52.97       53.73      6.96 o 
   1  -4  19      694.89      738.57     24.54 o 
   2  -4  19       50.17       70.81     11.65 o 
  -5  -3  19      105.11      102.04     12.56 o 
  -4  -3  19       72.57       68.17     10.83 o 
  -3  -3  19      115.31       94.63     10.77 o 
  -2  -3  19      121.37      123.25     11.19 o 
  -1  -3  19      852.98      852.78     24.28 o 
   0  -3  19       10.24        6.19      6.36 o 
   1  -3  19      166.38      190.43     13.64 o 
   2  -3  19        0.13       -5.06      8.42 o 
   3  -3  19       16.49        0.69      8.55 o 
  -5  -2  19       16.06        6.59      8.42 o 
  -4  -2  19       21.79       30.31      9.20 o 
  -3  -2  19       48.42       41.18      9.17 o 
  -2  -2  19       14.23        4.50      7.34 o 
  -1  -2  19      769.34      818.81     22.91 o 
   0  -2  19       59.24       57.66     14.47 o 
   1  -2  19        4.65       -5.09      6.98 o 
   2  -2  19        1.73       -7.47      7.47 o 
   3  -2  19        0.81       10.05      8.52 o 
   4  -2  19       46.63       53.12     10.96 o 
  -5  -1  19        0.76       -0.36      8.22 o 
  -4  -1  19      125.29      114.50     11.78 o 
  -3  -1  19      277.94      213.31     13.25 o 
  -2  -1  19       29.55       13.28      7.67 o 
  -1  -1  19      769.19      796.49     21.96 o 
   0  -1  19        0.02       11.74      7.21 o 
   1  -1  19       49.17       52.41      8.71 o 
   2  -1  19        7.26        3.85      7.60 o 
   3  -1  19      234.24      223.23     14.46 o 
   4  -1  19        0.33        9.69      8.39 o 
  -5   0  19       99.73       96.46     12.07 o 
  -4   0  19       12.07        7.24      7.67 o 
  -3   0  19      466.42      425.12     17.33 o 
  -2   0  19        0.96        3.07      6.72 o 
  -1   0  19       16.87        6.00      7.24 o 
   0   0  19       29.97       28.13      5.35 o 
   1   0  19      232.63      240.20     13.09 o 
   2   0  19       25.66       24.93      7.73 o 
   3   0  19      462.54      516.32     19.45 o 
   4   0  19       15.34       28.00      8.58 o 
   5   0  19       73.39       71.49     11.52 o 
  -5   1  19      441.18      446.16     20.00 o 
  -4   1  19       23.70       31.46      8.75 o 
  -3   1  19      402.18      303.63     14.85 o 
  -2   1  19       15.04       14.39      7.34 o 
  -1   1  19        5.74       -1.40      6.27 o 
   0   1  19       44.72       41.82      5.80 o 
   1   1  19     1716.89     1793.73     34.13 o 
   2   1  19        6.39       14.39      7.02 o 
   3   1  19      189.08      183.75     12.69 o 
   4   1  19       64.02       54.33     10.12 o 
   5   1  19       18.81        9.40      8.71 o 
  -5   2  19      322.81      408.08     20.20 o 
  -4   2  19        1.52        5.19      7.60 o 
  -3   2  19        9.95       -0.62      7.67 o 
  -2   2  19       35.34       39.16      8.55 o 
  -1   2  19      606.68      623.35     19.15 o 
   0   2  19        3.98       -0.13      4.94 o 
   1   2  19      960.94     1003.47     23.82 o 
   2   2  19       35.08       20.04      7.28 o 
   3   2  19       11.93       13.61      7.28 o 
   4   2  19       50.14       69.90     10.18 o 
   5   2  19       54.22       48.85     10.44 o 
   6   2  19        3.81       -6.36      8.65 o 
  -4   3  19        9.93       11.71      8.39 o 
  -3   3  19       77.04       65.85     10.05 o 
  -2   3  19       90.68      101.84     10.57 o 
  -1   3  19      581.83      650.47     19.77 o 
   0   3  19        8.80       11.07      4.88 o 
   1   3  19        1.52        2.68      6.66 o 
   2   3  19        5.27        4.41      6.62 o 
   3   3  19       27.03       19.02      7.73 o 
   4   3  19        3.96       -7.51      7.51 o 
   5   3  19      251.58      246.76     15.17 o 
   6   3  19       28.88       18.47      9.82 o 
  -4   4  19        1.88        1.11      8.35 o 
  -3   4  19      412.24      438.17     18.70 o 
  -2   4  19       80.49       73.45      9.92 o 
  -1   4  19       38.13       25.91      8.09 o 
   0   4  19       95.57       87.80     13.66 o 
   1   4  19        1.25        9.99      7.08 o 
   2   4  19       91.53       87.78      9.85 o 
   3   4  19      509.71      530.58     18.53 o 
   4   4  19        4.57        0.98      7.73 o 
   5   4  19      197.67      227.41     14.52 o 
   6   4  19        0.26        4.83      9.27 o 
  -4   5  19       73.76       75.05     12.17 o 
  -3   5  19      112.09       81.35     11.49 o 
  -2   5  19       38.56       25.94      8.84 o 
  -1   5  19       15.51        1.14      7.18 o 
   0   5  19      140.20      127.86     14.19 o 
   1   5  19      214.60      212.79     12.89 o 
   2   5  19        1.77       -2.71      6.89 o 
   3   5  19      410.65      432.88     17.26 o 
   4   5  19        7.41       11.88      8.03 o 
   5   5  19      135.85      125.69     12.30 o 
   6   5  19        0.24       -3.33      8.78 o 
  -3   6  19      116.38      109.25     12.66 o 
  -2   6  19       19.43        9.56      8.65 o 
  -1   6  19       61.14       59.09     10.28 o 
   0   6  19        1.90       -0.32      4.98 o 
   1   6  19      295.05      311.20     15.30 o 
   2   6  19        0.03        2.97      7.11 o 
   3   6  19      570.58      545.26     19.42 o 
   4   6  19       32.21       38.05      8.91 o 
   5   6  19       29.99       28.65      9.50 o 
   6   6  19        3.03       13.64      9.30 o 
  -2   7  19       23.33       21.24      9.23 o 
  -1   7  19       14.74       10.61      8.81 o 
   0   7  19       99.38      104.30     11.05 o 
   1   7  19      645.67      716.51     22.97 o 
   2   7  19        8.68        8.48      8.06 o 
   3   7  19       54.53        7.99      8.91 o 
   4   7  19        0.23       20.20      8.45 o 
   5   7  19        0.75        2.61      8.45 o 
   6   7  19        0.19       -8.32      8.78 o 
  -1   8  19      134.89      170.63     14.36 o 
   0   8  19       13.85       10.23      8.57 o 
   1   8  19      204.43      188.64     14.46 o 
   2   8  19       58.65       75.34     10.70 o 
   3   8  19        6.57       -7.51      7.51 o 
   4   8  19        3.21       -3.00      8.22 o 
   5   8  19       40.37       53.78     10.83 o 
   0   9  19        0.04        0.58      6.66 o 
   1   9  19       44.55       24.96      9.37 o 
   2   9  19        0.47       -5.94      8.16 o 
   3   9  19        0.79       -4.80      8.39 o 
   4   9  19        1.13        1.86      9.01 o 
   2  10  19        4.99        2.32      9.63 o 
  -3  -5  20       18.57       26.07     10.61 o 
  -2  -5  20      189.48      193.96     15.47 o 
  -1  -5  20        2.74       -6.95      9.04 o 
   0  -5  20       40.60       64.98     20.17 o 
  -4  -4  20       68.40       54.75     11.19 o 
  -3  -4  20       54.05       44.51     10.61 o 
  -2  -4  20      122.37      156.60     13.25 o 
  -1  -4  20        1.75       -8.42      8.42 o 
   0  -4  20       97.40      102.02      8.73 o 
   1  -4  20        0.06       -3.36      8.68 o 
   2  -4  20       14.65       15.34      9.79 o 
  -4  -3  20      125.89      108.86     12.43 o 
  -3  -3  20        3.50        1.96      8.65 o 
  -2  -3  20      266.72      256.87     15.21 o 
  -1  -3  20        0.00       10.05      7.86 o 
   0  -3  20       10.91        7.66     16.89 o 
   1  -3  20       30.46       32.47      9.53 o 
   2  -3  20      122.84      122.40     13.02 o 
   3  -3  20        0.10       -3.82      9.17 o 
  -5  -2  20       10.14        2.68      9.20 o 
  -4  -2  20      185.89      192.56     14.46 o 
  -3  -2  20        2.77        1.40      7.70 o 
  -2  -2  20       58.96       53.51      9.63 o 
  -1  -2  20        1.30       14.98      7.83 o 
   0  -2  20      121.59      126.85     13.79 o 
   1  -2  20      147.90      204.89     13.87 o 
   2  -2  20      416.78      462.94     19.64 o 
   3  -2  20       64.94       65.98     11.23 o 
  -5  -1  20        5.97        3.46      9.63 o 
  -4  -1  20      143.40      141.32     12.73 o 
  -3  -1  20        1.07        4.34      7.57 o 
  -2  -1  20       12.73       27.96      8.32 o 
  -1  -1  20       71.06       53.87      9.53 o 
   0  -1  20      336.27      369.03     11.55 o 
   1  -1  20       29.07       29.99      8.26 o 
   2  -1  20      227.09      236.44     14.59 o 
   3  -1  20       21.85        3.52      8.32 o 
   4  -1  20        1.05       -5.32      8.45 o 
  -5   0  20       51.78       39.84     10.67 o 
  -4   0  20       83.95       76.39     11.06 o 
  -3   0  20       11.76        9.66      7.86 o 
  -2   0  20      184.32      178.79     12.73 o 
  -1   0  20       34.45       29.66      8.32 o 
   0   0  20      402.59      450.32     22.65 o 
   1   0  20       20.85       17.33      7.57 o 
   2   0  20       76.51       65.85      9.56 o 
   3   0  20        0.02        4.18      8.16 o 
   4   0  20       21.66       14.46      9.04 o 
  -5   1  20        3.39       -5.03      9.30 o 
  -4   1  20       19.56       20.82      9.23 o 
  -3   1  20       66.44       57.53     10.02 o 
  -2   1  20      746.32      765.91     22.48 o 
  -1   1  20        5.90        1.50      7.15 o 
   0   1  20      352.28      384.09     13.07 o 
   1   1  20       41.65       30.12      8.32 o 
   2   1  20      117.74      110.88     10.44 o 
   3   1  20       97.65       92.67     11.03 o 
   4   1  20      160.37      154.21     13.31 o 
   5   1  20        0.04       -2.64      9.50 o 
  -4   2  20       26.37       12.79      8.81 o 
  -3   2  20       54.10       36.91      8.94 o 
  -2   2  20      777.31      791.24     22.91 o 
  -1   2  20      189.20      178.13     12.01 o 
   0   2  20       11.11       17.46      5.33 o 
   1   2  20      110.75      104.22     10.47 o 
   2   2  20        9.46       -1.40      6.89 o 
   3   2  20       14.64       14.49      7.86 o 
   4   2  20      347.44      367.10     17.75 o 
   5   2  20        0.21       13.77      8.19 o 
  -4   3  20      231.30      234.13     15.34 o 
  -3   3  20      113.91      100.67     11.42 o 
  -2   3  20      471.49      538.80     19.71 o 
  -1   3  20        7.11       -7.24      7.24 o 
   0   3  20      221.01      227.74     14.60 o 
   1   3  20       90.71      116.36     10.51 o 
   2   3  20      264.07      284.61     14.42 o 
   3   3  20       12.72        5.97      7.47 o 
   4   3  20      322.55      310.52     16.48 o 
   5   3  20       28.02       39.97     10.02 o 
  -4   4  20      458.15      521.08     22.38 o 
  -3   4  20       17.32       -0.16      8.22 o 
  -2   4  20        1.97       -1.37      7.73 o 
  -1   4  20       49.11       28.94      8.45 o 
   0   4  20       24.36        6.98      5.28 o 
   1   4  20       16.70       16.54      7.47 o 
   2   4  20      757.20      725.78     21.44 o 
   3   4  20      133.49      147.88     12.20 o 
   4   4  20        0.53       -3.33      7.34 o 
   5   4  20       47.83       44.51     10.47 o 
   6   4  20       72.48       74.86     12.50 o 
  -3   5  20       42.55       39.74      9.79 o 
  -2   5  20        0.61       -4.24      7.51 o 
  -1   5  20       40.52       30.90      9.07 o 
   0   5  20      793.07      854.53     21.60 o 
   1   5  20       53.76       40.10      9.17 o 
   2   5  20       87.71       86.67     10.15 o 
   3   5  20       11.35       11.85      8.32 o 
   4   5  20        0.46       -0.26      7.51 o 
   5   5  20       17.91       17.98      8.81 o 
   6   5  20      199.42      202.21     15.92 o 
  -3   6  20        0.53        3.33      9.82 o 
  -2   6  20      192.46      221.17     15.24 o 
  -1   6  20        1.78        9.17      7.86 o 
   0   6  20      508.70      550.55     14.25 o 
   1   6  20       26.61       30.05      9.01 o 
   2   6  20      112.60      105.89     11.19 o 
   3   6  20       19.37       15.63      8.39 o 
   4   6  20      291.79      320.21     16.80 o 
   5   6  20        0.83        3.82      8.55 o 
  -2   7  20      281.44      283.20     18.18 o 
  -1   7  20        1.18       -2.06      8.75 o 
   0   7  20        3.56        0.78      5.55 o 
   1   7  20       16.02        7.15      8.19 o 
   2   7  20       67.21       79.98     10.25 o 
   3   7  20        3.47        0.36      8.06 o 
   4   7  20      131.34      123.02     12.82 o 
   5   7  20        0.27       15.04      9.14 o 
  -1   8  20       26.63       21.28     10.38 o 
   0   8  20       11.35        5.42      7.18 o 
   1   8  20       10.16       16.18      9.14 o 
   2   8  20       99.50       98.02     11.91 o 
   3   8  20        4.68        3.10      8.09 o 
   4   8  20       30.37       19.38     10.05 o 
   5   8  20        2.06        1.37      9.33 o 
   1   9  20        0.15       -9.27      9.27 o 
   2   9  20      310.27      338.22     19.02 o 
   3   9  20        0.10       -3.46      9.40 o 
   4   9  20       32.60       36.64     11.32 o 
  -3  -4  21       16.29       -1.24      9.43 o 
  -2  -4  21       38.17       27.15      9.82 o 
  -1  -4  21       20.80       -0.13      9.01 o 
   0  -4  21       66.17       68.73      8.34 o 
   1  -4  21      198.56      188.22     15.89 o 
  -4  -3  21       11.23       15.01      9.56 o 
  -3  -3  21       42.72       29.20      9.76 o 
  -2  -3  21        4.79        8.97      8.71 o 
  -1  -3  21       77.21       44.02     10.67 o 
   0  -3  21       25.04       28.15      6.75 o 
   1  -3  21      121.05      136.30     13.41 o 
   2  -3  21       20.59       20.95     10.12 o 
  -4  -2  21       14.23        1.83      8.84 o 
  -3  -2  21        7.81       -7.80      8.19 o 
  -2  -2  21       67.01       59.29      9.99 o 
  -1  -2  21      171.14      161.20     12.92 o 
   0  -2  21       34.88       20.03      6.04 o 
   1  -2  21      160.60      172.42     13.80 o 
   2  -2  21        1.18       -4.05      8.22 o 
   3  -2  21        8.58       20.56     10.12 o 
  -4  -1  21        0.02       -6.46      8.39 o 
  -3  -1  21       28.69       23.14      9.14 o 
  -2  -1  21        0.54       -2.81      7.08 o 
  -1  -1  21      277.94      257.72     15.01 o 
   0  -1  21        0.44       -0.79      5.54 o 
   1  -1  21       35.73        6.79      8.42 o 
   2  -1  21      109.59      118.78     11.75 o 
   3  -1  21       35.70       30.22      9.37 o 
  -4   0  21        0.48        6.27      8.58 o 
  -3   0  21      256.44      232.46     14.72 o 
  -2   0  21      235.32      247.80     14.81 o 
  -1   0  21      389.43      426.98     17.62 o 
   0   0  21        1.73       -1.13      5.38 o 
   1   0  21        0.86        6.36      7.51 o 
   2   0  21        0.21        2.84      7.70 o 
   3   0  21      392.57      386.51     18.44 o 
   4   0  21       18.04       12.47      9.37 o 
  -4   1  21        5.96        0.72      8.71 o 
  -3   1  21      122.69       95.80     11.62 o 
  -2   1  21        4.04        4.01      7.93 o 
  -1   1  21      163.64      169.00     12.37 o 
   0   1  21        1.31       -1.87      5.08 o 
   1   1  21       94.92       53.29      9.40 o 
   2   1  21        0.01       13.25      7.67 o 
   3   1  21      286.77      269.40     15.50 o 
   4   1  21       11.36       31.55      9.59 o 
  -4   2  21       34.60       46.79     10.38 o 
  -3   2  21        0.81        7.57      8.61 o 
  -2   2  21        9.79       15.83      8.71 o 
  -1   2  21      310.08      314.69     15.47 o 
   0   2  21       16.39        8.27      5.43 o 
   1   2  21      208.04      205.44     13.18 o 
   2   2  21        0.04       -1.37      7.11 o 
   3   2  21        1.57       -7.11      7.11 o 
   4   2  21        0.04       -4.47      8.13 o 
   5   2  21        7.25       12.04      9.30 o 
  -4   3  21       65.02       59.00     11.55 o 
  -3   3  21       20.12       13.15      8.97 o 
  -2   3  21        4.47        3.00      7.60 o 
  -1   3  21      460.47      485.71     18.66 o 
   0   3  21        9.51        1.78      6.66 o 
   1   3  21      171.71      201.89     13.12 o 
   2   3  21        2.94       13.57      7.37 o 
   3   3  21        1.97       15.37      7.86 o 
   4   3  21        0.94        6.40      8.22 o 
   5   3  21       92.46       70.29     11.26 o 
  -3   4  21       21.38       18.63      9.20 o 
  -2   4  21        6.22       -2.81      7.90 o 
  -1   4  21      321.94      340.67     16.35 o 
   0   4  21        0.77       -4.98      4.98 o 
   1   4  21        9.67        3.98      7.31 o 
   2   4  21        0.41       -7.28      7.28 o 
   3   4  21        5.26        1.79      7.57 o 
   4   4  21       25.73       21.93      9.04 o 
   5   4  21      325.74      315.64     18.11 o 
  -3   5  21      144.56      159.37     14.85 o 
  -2   5  21        6.91       12.92      8.84 o 
  -1   5  21      594.91      583.51     21.47 o 
   0   5  21       47.06       33.88      8.03 o 
   1   5  21        2.58       16.12      8.22 o 
   2   5  21        1.16       -7.44      7.44 o 
   3   5  21      149.91      150.95     12.43 o 
   4   5  21       12.05       14.29      8.91 o 
   5   5  21      325.30      308.30     17.49 o 
  -2   6  21        0.25       -2.02      9.17 o 
  -1   6  21      111.97      107.65     11.78 o 
   0   6  21        1.86       -2.99      5.59 o 
   1   6  21       61.99       74.66     10.47 o 
   2   6  21       53.82       52.96      9.85 o 
   3   6  21     1195.74     1134.06     29.34 o 
   4   6  21       14.86        5.81      8.45 o 
   5   6  21        8.54       -8.75      8.75 o 
  -1   7  21        0.51        1.57      8.58 o 
   0   7  21        0.23        4.30      6.07 o 
   1   7  21       94.83       71.17     11.52 o 
   2   7  21       33.73       19.12      9.53 o 
   3   7  21      360.59      350.36     17.95 o 
   4   7  21        3.68       10.05      8.91 o 
   5   7  21       25.94       14.72      9.66 o 
   0   8  21        0.45        0.60      8.45 o 
   1   8  21      250.32      278.77     16.77 o 
   2   8  21        1.78       18.47      9.27 o 
   3   8  21        0.74        0.42      8.52 o 
   4   8  21        0.16        5.16      8.88 o 
   2   9  21       40.53       14.06     10.41 o 
  -1  -4  22        0.29       -2.84      9.43 o 
  -3  -3  22        0.01       15.04      9.20 o 
  -2  -3  22      122.56      105.72     12.50 o 
  -1  -3  22       49.07       54.17     11.03 o 
   0  -3  22        8.11       18.18      6.53 o 
   1  -3  22       19.65       12.66     10.34 o 
  -3  -2  22        6.98       -1.24      8.35 o 
  -2  -2  22        6.33        0.33      8.55 o 
  -1  -2  22        2.95       -0.65      9.10 o 
   0  -2  22        1.39        3.34      6.10 o 
   1  -2  22        0.04       12.27      8.97 o 
   2  -2  22      296.65      280.69     18.08 o 
  -4  -1  22       92.29      108.33     12.99 o 
  -3  -1  22       93.38       99.49     11.68 o 
  -2  -1  22        0.60       14.39      8.81 o 
  -1  -1  22       20.42       22.35      8.35 o 
   0  -1  22      368.21      369.58     12.60 o 
   1  -1  22        0.34       -1.40      8.19 o 
   2  -1  22      147.44      168.73     14.00 o 
   3  -1  22       38.51       56.71     11.16 o 
  -4   0  22       56.13       33.97     10.87 o 
  -3   0  22       29.35        8.06      9.20 o 
  -2   0  22       38.85       17.59      8.78 o 
  -1   0  22       39.81       15.53      8.65 o 
   0   0  22      755.62      802.13     39.43 o 
   1   0  22        0.53        2.84      7.86 o 
   2   0  22       58.28       58.93     10.28 o 
   3   0  22        5.59       -5.38      8.61 o 
  -4   1  22       73.01       56.35     11.52 o 
  -3   1  22       69.28       64.05     10.74 o 
  -2   1  22       16.78       -3.56      7.70 o 
  -1   1  22       70.41       62.03     10.18 o 
   0   1  22      803.75      879.84     17.51 o 
   1   1  22       41.32       18.14      9.01 o 
   2   1  22        6.63       15.60      7.99 o 
   3   1  22       30.57       33.32      9.50 o 
   4   1  22       38.67       26.01     10.15 o 
  -3   2  22       15.23       18.99      9.43 o 
  -2   2  22      337.48      318.05     16.77 o 
  -1   2  22        2.68        5.78      8.19 o 
   0   2  22      208.82      235.69     10.23 o 
   1   2  22       39.04       39.19      9.37 o 
   2   2  22        0.62        4.08      7.70 o 
   3   2  22       10.92       -1.34      8.45 o 
   4   2  22      101.48      135.16     13.25 o 
  -3   3  22       35.80       16.02      9.30 o 
  -2   3  22      415.53      496.12     20.39 o 
  -1   3  22       18.78        9.37      7.86 o 
   0   3  22       10.80        2.91      6.72 o 
   1   3  22       58.14       48.88      9.79 o 
   2   3  22      171.12      161.95     13.05 o 
   3   3  22       10.23       11.29      8.26 o 
   4   3  22      197.18      203.81     14.94 o 
  -3   4  22        1.42        1.11      8.78 o 
  -2   4  22        5.49       -9.01      9.01 o 
  -1   4  22        6.86       -7.21      7.86 o 
   0   4  22       38.81       38.65      6.36 o 
   1   4  22       73.90       85.49     11.03 o 
   2   4  22      291.35      332.61     16.90 o 
   3   4  22        0.55       -3.00      7.73 o 
   4   4  22       15.30       25.78      9.37 o 
   5   4  22       29.28       28.03     10.21 o 
  -2   5  22        6.81       -4.21      8.78 o 
  -1   5  22        9.43       24.47      9.56 o 
   0   5  22      234.13      226.28     10.37 o 
   1   5  22       19.91        4.31      8.65 o 
   2   5  22      373.46      407.04     18.63 o 
   3   5  22       12.53       13.02      8.94 o 
   4   5  22      100.52       94.83     11.98 o 
   5   5  22        0.11        7.34      9.59 o 
  -2   6  22        4.82       20.85     10.64 o 
  -1   6  22       80.11       85.62     11.65 o 
   0   6  22      258.53      268.85     11.62 o 
   1   6  22        8.38       18.99      9.01 o 
   2   6  22       66.61       58.28     11.13 o 
   3   6  22        2.60        0.29      8.65 o 
   4   6  22      116.32      122.76     12.89 o 
  -1   7  22        3.45        4.44      9.30 o 
   0   7  22       94.49      106.61     20.00 o 
   1   7  22       24.74       19.81      9.50 o 
   2   7  22        0.53        5.87      8.78 o 
   3   7  22       39.39       27.25     10.18 o 
   4   7  22       18.01       11.71      9.89 o 
   1   8  22        1.14       -6.66      9.43 o 
   2   8  22        8.72       -5.29      9.46 o 
   3   8  22        0.28        6.92      9.50 o 
  -1  -3  23       33.51       42.16     11.81 o 
  -2  -2  23       59.16       59.85     11.26 o 
  -1  -2  23       39.07       49.17     10.47 o 
   0  -2  23        0.30        8.54      6.25 o 
   1  -2  23      159.21      159.89     15.08 o 
  -3  -1  23       92.25       93.65     12.66 o 
  -2  -1  23        5.15        0.33      8.68 o 
  -1  -1  23      215.56      235.66     15.17 o 
   0  -1  23       42.95       27.30      7.25 o 
   1  -1  23       39.12       38.77     10.02 o 
   2  -1  23       38.33       18.80     10.44 o 
  -3   0  23      382.76      407.40     20.36 o 
  -2   0  23        1.36       -8.29      8.29 o 
  -1   0  23       60.96       54.33     10.77 o 
   0   0  23        0.07       -0.20      6.09 o 
   1   0  23      112.08      103.24     12.07 o 
   2   0  23       39.46       53.35     10.15 o 
   3   0  23      128.48      146.77     14.42 o 
  -3   1  23      238.53      265.36     16.90 o 
  -2   1  23        4.38       13.15      8.42 o 
  -1   1  23       22.23       -0.72      8.81 o 
   0   1  23       79.06       71.22      7.80 o 
   1   1  23      226.12      201.37     14.49 o 
   2   1  23       20.53       16.05      8.68 o 
   3   1  23      144.26      135.74     13.12 o 
  -3   2  23       36.26       23.20     10.18 o 
  -2   2  23        6.00       -8.65      8.65 o 
  -1   2  23      106.27       95.28     11.75 o 
   0   2  23       28.34       12.35      6.03 o 
   1   2  23       59.62       53.68      9.89 o 
   2   2  23        2.93       -3.65      8.39 o 
   3   2  23      171.28      195.07     14.65 o 
   4   2  23        1.22        6.53      9.72 o 
  -3   3  23       70.62       43.99     11.32 o 
  -2   3  23        6.38       -6.23      8.61 o 
  -1   3  23        1.24        3.39      8.58 o 
   0   3  23        0.27       11.04      5.65 o 
   1   3  23      139.92      141.46     12.86 o 
   2   3  23       10.77       13.15      8.58 o 
   3   3  23       49.43       36.97     10.12 o 
   4   3  23        1.69       -5.09      9.56 o 
  -2   4  23        5.63       -2.84      9.17 o 
  -1   4  23      211.22      232.30     15.14 o 
   0   4  23       23.71       24.12     21.31 o 
   1   4  23      121.29      111.99     11.91 o 
   2   4  23        2.74        2.28      8.03 o 
   3   4  23        7.97       -2.48      8.42 o 
   4   4  23       20.92       34.39     10.31 o 
  -2   5  23        3.30       23.76     10.15 o 
  -1   5  23      367.17      363.02     18.24 o 
   0   5  23        0.94       -1.74      6.16 o 
   1   5  23       66.64       54.59     11.03 o 
   2   5  23        1.70        2.22      8.84 o 
   3   5  23       43.85       26.76      9.99 o 
   4   5  23        5.95        7.44      9.14 o 
  -1   6  23      100.23       79.06     12.60 o 
   0   6  23        9.61       12.09      6.52 o 
   1   6  23       28.63       20.95      9.43 o 
   2   6  23       10.78       12.69      8.81 o 
   3   6  23      339.24      329.31     17.72 o 
   4   6  23        0.05       10.28      9.10 o 
   0   7  23        1.12        4.53      9.59 o 
   1   7  23       13.77       19.51      9.53 o 
   2   7  23        1.09       19.35      9.59 o 
   3   7  23       47.71       27.05     10.90 o 
  -2  -1  24        5.72       -2.97      9.27 o 
  -1  -1  24        3.64       -6.53      9.37 o 
   0  -1  24       18.61       23.24      7.49 o 
   1  -1  24       44.19       49.31     11.91 o 
  -2   0  24        4.69       -2.41      9.37 o 
  -1   0  24       14.52       13.51      8.84 o 
   0   0  24      184.53      203.28     10.60 o 
   1   0  24        9.53       13.64      9.69 o 
   2   0  24      295.00      316.55     18.31 o 
  -2   1  24       11.87       -4.70      9.33 o 
  -1   1  24       32.30       18.86      9.85 o 
   0   1  24      582.22      624.19     17.46 o 
   1   1  24       19.36       25.58      9.43 o 
   2   1  24        0.58       -4.21      8.97 o 
  -2   2  24      235.85      275.67     17.29 o 
  -1   2  24        1.58        5.45      8.91 o 
   0   2  24       74.36       49.17      7.49 o 
   1   2  24        3.07       13.12      9.27 o 
   2   2  24       34.79       29.17      9.43 o 
   3   2  24       15.99       11.03      9.72 o 
  -2   3  24       51.49       46.43     11.26 o 
  -1   3  24       10.72        2.32      8.75 o 
   0   3  24       50.80       58.50      7.64 o 
   1   3  24        1.28       -8.75      8.75 o 
   2   3  24        6.34       -1.63      8.71 o 
   3   3  24       16.48       17.23      9.56 o 
  -1   4  24       38.03       29.89      9.92 o 
   0   4  24       78.41       79.62     14.36 o 
   1   4  24        1.22       -4.27      8.61 o 
   2   4  24      151.78      159.89     13.80 o 
   3   4  24        5.54        1.96      9.20 o 
  -1   5  24        4.24       11.75      9.79 o 
   0   5  24      252.26      274.56     11.85 o 
   1   5  24       19.16        9.95      9.30 o 
   2   5  24       33.26       43.30      9.99 o 
   3   5  24        4.36       11.65      9.69 o 
   0   6  24      150.07      157.46     10.62 o 
   1   6  24        6.71       25.58      9.95 o 
   2   6  24       92.02       96.03     13.15 o 
   3   6  24        0.00        1.04      9.40 o 
  -1   0  25       79.07       67.48     12.24 o 
   0   0  25        1.90       -2.41      7.05 o 
  -1   1  25       45.32       26.92     11.06 o 
   0   1  25        0.75       -4.59      6.81 o 
   1   1  25        3.21       11.49      9.95 o 
  -1   2  25       16.08        6.62      9.82 o 
   0   2  25       63.98       56.42      8.20 o 
   1   2  25      165.43      213.31     16.51 o 
   2   2  25        4.59        0.33      9.53 o 
  -1   3  25        3.56       10.15      9.72 o 
   0   3  25       47.73       53.59      7.89 o 
   1   3  25      334.09      373.95     19.84 o 
   2   3  25       42.01       40.56     11.19 o 
   0   4  25        4.77        2.65      6.65 o 
   1   4  25      342.50      402.96     20.36 o 
   2   4  25       27.70       34.56     10.57 o 
   1   5  25       54.05       64.28     11.75 o 
   2   5  25       19.66       23.95     11.09 o 
                                                 
